# Supplementary material for: Global Fitness Profiling Identifies Arsenic and Cadmium Tolerance Mechanisms in Fission Yeast
Source: G3 (Bethesda). 2016 Aug 22;6(10):3317–33. doi: 10.1534/g3.116.033829 (PMC5068951; doi:10.1534/g3.116.033829)
Supplement: Supplemental Material [file supp_g3.116.033829_TableS1.xlsx]

## Sheet: Sheet1
gene	sequence (5' - 3')
act1-F1	TGAACCCCAAATCCAACCG	Helmlinger et al., (Ref)
act1-R1	CACCATCACCAGAGTCCAAG
sua1-F1	GCTGGAAATGTGTATGTTGGTG	This Study
sua1-R1	CGAAGTTGAGCAGGTGAGTAG
met14-F1	GGTGATAATGTTCGTTTCGGC	This Study
met14-R1	CTTGCGATAAGGAGAAATGAAGG
met8-F1	TCTACTTTGGGTCTGAAATCCG	This Study
met8-R1	TCCAATGCCATACCAGTAGC
cys11-F1	CTCCCTTTTCCAACCCTCTC	This Study
cys11-R1	GTGAGACAGTAAGTTAGCGACG
gsa1-F1	CTTCTGATAACACGAAACCCATTG	This Study
gsa1-R1	AGCAACTCATATTCCAGGGTG
gst2-F1	CTTCTGGACAAGGCGTTATTTG	This Study
gst2-R1	TCAAGTACTCCAAGAACACGC
