# Supplementary material for: Global Fitness Profiling Identifies Arsenic and Cadmium Tolerance Mechanisms in Fission Yeast
Source: G3 (Bethesda). 2016 Aug 22;6(10):3317–33. doi: 10.1534/g3.116.033829 (PMC5068951; doi:10.1534/g3.116.033829)
Supplement: Supplemental Material [file supp_g3.116.033829_TableS2.xls]

## Sheet: 20130405.public_bar_chemical_co
Uptag	Dntag	Systematic ID	gene name	0427_CdSO4-5uM	1026s1_CdSO4-5uM	1026s2_CdSO4-3uM	1026s2_CdSO4-5uM	0427_NaAsO2-100uM	1026s1_NaAsO2-100uM	1026s1_NaAsO2-200uM
CGTTTTGCTCCTTCCCCGCC	CCGTCTTCGCCTCGCCAGTC	SPBC16A3.03c	ppr7	-0.0455882	-0.202412	-0.0851765	-0.137353	0.736882	0.305588	0.927
TTTTTAGCCCCCGACTGCCA	CTCCATGCCGATCTCCCCCC	SPAC19G12.11	coq9	0.189412	0.198529	0.186412	0.227588	0.379765	0.566706	0.741294
GAACGGAAGGCAGGCACCAA	CGGACGTTGCGCGAAAGAAA	SPBC660.10	mef2	0.504	0.521824	0.386	0.467824	0.808353	0.633353	0.713
ACGAGGCGACAAGGGAACGG	TTTACTCCCCGTCTGCCTCC	SPAC14C4.14	atp1	-0.0275294	0.081	-0.0371176	-0.0183529	0.687647	0.435	0.684235
ACGCGGGAGGGTGTTTGGAG	TCGTCGCGCGCTAATTGGTT	SPAC4D7.06c	met8	0.587941	0.680412	0.522118	0.655706	0.795824	0.817824	0.667059
CAAAAACCCCCATCCGTGCT;CAAAAACCCCCATCCGTGCC		SPAC1782.11	met14	0.366706	0.688176	0.672118	0.792647	0.547	0.564471	0.638412
CGTCCGCCCATTTTGCTCGT	GTCACAACTACGGCGCGGGC	SPBC27.08c	sua1	0.546529	0.572765	0.372412	0.445176	0.445471	0.572941	0.604
GGGGGTCAAGGGTCGGTACA	TTGCCCATGTTACGCCTCCC	SPCC4G3.04c	coq5	0.206353	0.143941	0.103647	0.185588	0.546176	0.476529	0.579235
TACCAATGAAAAGGCCGGCG	TAGCTGGGTGGTGCGGTTCA	SPBC106.17c	cys2	0.415294	0.454882	0.186588	0.223941	0.634059	0.644412	0.579059
CGGCTGGACCTTTGCGAATT	ATGCCCTTACGCCCCGATGT	SPBC12D12.07c	trx2	-0.161882	-0.158176	-0.164353	-0.219176	0.509882	0.240941	0.535412
GCGAGCGTTGATTCCGATGA	ACTCCCGCGCGCATAAGTCG	SPAC1687.12c	coq4	0.396059	0.330529	0.198353	0.176824	0.469824	0.530176	0.534118
CGCCCCGATCTGGTTTCTGA	GGGGCACGGGCAATTATCAA	SPAC17A5.10	hua1	0.547588	0.275	0.377353	0.360176	0.669	0.397882	0.529706
ATTCGAGTAGCCACGGGGGG	CGTCCCCCCCGAATCCACTC	SPBPJ4664.01	dps1	0.342176	0.224529	0.167765	0.211059	0.461471	0.551765	0.514882
CGCGCTGTCCCGGTGATAAT	GTGGACGCCTTGACCTTGGG	SPCC737.06c	gcs2	0.782294	0.677588	0.532765	0.594471	0.730059	0.579353	0.496529
CCCCAAGATGCACTCCCGAA		SPAC3A11.07	nde2	0.443647	0.450647	0.338471	0.303882	0.473882	0.436588	0.491294
CACCGCCGTGGGAGCCATAA	ACCCCGTACGACCCTTCATC	SPAC4G8.11c	atp10		-0.223059	-0.116353	-0.140765		0.471647	0.484353
TTTCTGGGCAAGCGGGGTGT	TCGAAGAAGGGCGGAGGTCC	SPBC27B12.10c	tom7	-0.0430588	0.0267059	-0.0143529	-0.0405882	0.260882	0.275765	0.468412
GCGCGGCGAAGATCTACGAC	CGGGGCCAAACAACACCGAG	SPBC3B9.05	SPBC3B9.05	0.0957647	0.0995294	0.107706	0.111706	0.637118	0.265765	0.457588
TATTGGCACCCTTCCTCCCG	CGAGAAACACGCGCCGAAGA	SPBC2D10.18	abc1	0.104118	0.270176			0.269471	0.430647	0.455353
GCAAAAACAACCCCACCCGA	ACAGGGCGGTGTGATGGATA	SPAC13G7.06	met16	0.506176	0.289059	0.356647	0.361176	0.411235	0.364235	0.445824
CAACATAAAAGCCCCCCGCT	ACCGTCCTCGTCTCGCCCAT	SPBC13E7.03c	SPBC13E7.03c	0.352941	0.203412	0.0794118	0.208353	0.694706	0.358529	0.434529
TCCGAAAATGAGGGCACCGT	GTGAACGGCGAACATGGGGT	SPCC63.02c	aah3	0.262235	0.428765	-0.0245882	0.0865294	0.195	0.366294	0.429588
TGGTTCCCCCGTAGATGCGC	CAACATTTTCCCCCCCCAGG	SPBC1271.12	kes1		0.174353	-0.0493529	0.047		0.140059	0.429471
TCGTCGCATGCCCACCTCCT	ACAATTGCGCCCTCACCACG	SPBC428.02c	eca39	0.0198235	-0.0715294	-0.0474118	-0.0961176	0.309294	0.169059	0.426412
CAAGATCGAAAAGGCCCGGA	ATCATGGAAACCGCGCACCT	SPBC1A4.04	SPBC1A4.04	0.0571176	0.0956471	0.18	0.178471	0.370588	0.231412	0.425059
CCCGCGTTAGTCCCCTTCCA	TCGTGGTTCTCGGCGTGTGT	SPBC887.13c	SPBC887.13c	0.314765	0.206353	0.0216471	0.242471	0.545706	0.425176	0.418176
AGGCTGGTGCTCGGGTGGTT	GCATACACGCCCACCCGTAA	SPAC222.12c	atp2	0.0178824	-0.0370588	-0.0445882	-0.0835294	0.512529	0.174882	0.407
TCCGCTGGCCCGTATACTGC	CCTACCTTCGGCTTCGCGGC	SPBC3H7.03c	kgd1		0.0285882	0.0431765	0.119706		0.133824	0.405118
ACCCCAGCCTCGAATAGCCA;CCCCAGCCTCGAATAGCCAT	TACCCTGCCCGCTCTGCCAT	SPAC29A4.14c	pex3	0.238118	0.139118	0.157118	0.192353	0.411	0.108059	0.4
TCTACCATGCCGTGTTCGCG		SPBC36.04	cys11	0.266765	0.130941	0.0431765	0.0956471	0.858882	0.289824	0.394353
CAAGGTGAGGTGAGGGGGCG	TACCCACTTCTCCCACCGCG	SPAC20G4.07c	sts1		0.323471	0.274412	0.455412		0.295294	0.378235
ACCCAGCGAAGGGGGAAAGG	CACGCGCCGTTTCCCAAATA	SPAC23C4.09c	SPAC23C4.09c	-0.245118	-0.213765	-0.260765	-0.282235	0.288294	0.225941	0.377765
ACAGACAACCACGACGCCCC	CTTGAGTCCCACCTGCCCGC	SPCC1223.06	tea1		0.0738235	-0.033	0.0556471		0.117529	0.377235
TGCCCTATCCGCTCACCCAA	TACTCCGAATCCGCCCCAAC	SPAC6C3.04	cit1	0.151765	0.232294	0.111471	0.188706	0.364529	0.344706	0.373
GTGGGAGGCAGGAGGTGGCT		SPBC12C2.02c	ste20	0.0275882	-0.0177059	-0.0571176	-0.0584118	0.147	0.216235	0.369412
TGGGAACTCGAAGCGGGACC	CGGCCGTCTGCTGTTTGCTA	SPBC29A3.10c	atp14	-0.129588	-0.0746471	-0.138706	-0.0588824	0.464118	0.219235	0.369176
GACTCATCGCCACGGCCTCT	GGAACCGTGCAGCGAGCAAG	SPBC21B10.05c	pop3		0.194353	-0.0458824	0.179471		0.122412	0.368118
GTGGCGCACTGATCACAGGT	CGCCACGGTTGGTCTACAGT	SPAPB17E12.03	pex12		0.193529	0.113	0.157588		0.188471	0.359176
GTCCCGCCCAACCCCTGTGT	ACGACCGGACGCATTCAACC	SPBP35G2.07	ilv1	0.176824	0.171882	0.0372941	0.127294	0.405529	0.187059	0.356235
CATAGGTTGGTTGCCGGGGG	TTGCCTCCATGATTCCGTGT	SPBC2G5.06c	hmt2	0.508	0.388471	0.116882	0.351765	0.451941	0.537412	0.355882
TCCAAAGCCGCCGTGAATGC	CCGCGCGCAACCAAAATCAG	SPAC1071.11	SPAC1071.11	0.00858823	0.0480588	0.0369412	0.0588235	0.765	0.149588	0.353235
	GCGTGGCTTGGAGGAGTTGA	SPBC106.01	mph1		0.0957647	-0.0621765	-0.116059		0.0943529	0.352471
TAGTGTATAGGCCGCGGTGG	CCATGCCGCCCAAATCTCAG	SPCC162.05	coq3	0.425941	0.160647	0.165941	0.0574118	0.556294	0.378824	0.351882
TGAGTAAGTCAGCCGCGCCT	ATGAACGTCAGCTGGCCGCA	SPAC17H9.08	SPAC17H9.08	-0.000705882	0.0752941	0.214118	0.134235	0.195	0.0828235	0.343529
GGGGGAAAAGTGCATCGGCT	GTTGGGCGTGGGATGTCGAC	SPBC106.07c	SPBC106.07c		-0.136529	0.0145294	-0.0301765		0.268353	0.343118
GAGGGCCCACGGAAGATGAC	ATTAACGGGGGCGGGTGGGT	SPAC22E12.04	ccs1	0.174176	0.384059	0.249471	0.371235	0.363882	0.325706	0.336882
GCCCAGCCCCGTCCTACAAC	TCCCCCGCCCAACCAAGTAT	SPBC119.08	pmk1	0.126765	0.0335294	0.0573529	0.008	0.275	0.0695294	0.328824
GCAGGGGTAACGGGCATCAT	TGGCGAAGGGGAATGTGTGA	SPCC16C4.04	SPCC16C4.04	0.113588	0.0739412	0.232471	0.226824	0.0290588	0.115647	0.323412
	GGATGAGCGCGGGGAGAGTA	SPBC1778.05c	SPBC1778.05c	0.0997059	0.0484118	-0.0474118	-0.0972353	0.168294	0.174529	0.322059
ATGTAGAGGGGCGTGGAGCG	AAATCCAAGCCCCGCCTCCA	SPAC24H6.03	cul3	0.177059	0.121176	0.105765	0.0401176	0.337882	0.173059	0.314059
GGACTCAGTGGCCTATGCGA	CTCTCTTGTGCCGGGTGTGC	SPCC1682.01	qcr9		0.0411765	0.196941	0.124353		0.174941	0.312118
CACCGATTTGACGCGGAGAA	AGTCCGTAGTGCGGCCGAAC	SPAC11E3.05	SPAC11E3.05	0.0622941	-0.0497059	-0.0782353	-0.135706	0.467529	0.191941	0.308765
ACCCAAAAACAGGCCCGGAC	GGCGCCGGTGCCAAAAATAG	SPAC823.10c	SPAC823.10c	-0.0237647	0.0526471	-0.0817059	-0.162706	0.345824	0.204706	0.305353
GTCCATCCGCGGCCTACAGA	GTGAAGGAGGAGGCGGACTG	SPAC10F6.13c	aat2	-0.0382353	-0.0314118	-0.204	-0.176529	0.202706	0.195588	0.304118
GCAAATAGCAAAGCGCACCC	CCCGGGAGTAGCTTGGAGGC	SPAC9.02c	SPAC9.02c	0.485	0.424882	0.262059	0.388647	0.180176	0.0443529	0.300882
TCATCGACGCCCGTATCGAC		SPAC4D7.10c	spt20	0.539647	0.361176	0.191294	0.339235	0.375941	0.141529	0.300529
AGAGATAGGCGGCACGCTGC	GCACGCCCGATAGGGGAAAG	SPBC17A3.10	pas4	0.132941	0.191353	0.109824	0.155471	0.224529	0.157471	0.299353
GGGATCGTGCTGGAGTGCAA	GGGAAATCCGCGGTCAAGCT	SPAC23A1.07	SPAC23A1.07	0.123824	0.131882	0.139706	0.161059	0.160588	0.157706	0.295765
TCCACATTCCGCCACAGCAA	GATGTCCGTGGGGTCGTCGT	SPCC553.03	pex1	0.0759412	0.0480588	0.211882	0.185412	0.195765	0.103	0.295765
CTGGGGTATAGGGGGCGTGC	TCGTATGTCCTTGCCCACCG	SPAC11E3.11c	SPAC11E3.11c	0.0232941	0.0293529	-0.076	-0.0704706	0.167	0.210647	0.290647
CCACCGGTCTCCTATCCCCC	CGGCGATACGGTGGGAATTT	SPAC25H1.05	meu29	0.115471	0.403647	0.0191176	0.0701765	0.00970588	0.267529	0.289765
CCCCATGGCCTTGCGACTTT	TGCCCCAATGTCAGTCCCAA	SPCC1739.06c	met1	0.606765	0.419529	0.170941	0.356941	0.755353	0.534765	0.287706
TACCCGTGTAACGCTCGCCC	CCACGCGGGGACTAGTGCAG	SPAC3C7.10	pex13	0.0926471	0.124765	0.210706	0.176235	0.176647	0.163706	0.287471
TCGGTTGAGAAGGGCGGAAA		SPAC30D11.13	hus5		0.496118				0.200765	0.287353
GCCCCAAGGTTCCAAGGCGA	GCCAAGCTCGGGGAAGACAA	SPAC1071.02	mms19	0.238765	0.235059	0.136118	0.346294	0.517471	0.130176	0.285529
CGTAAAACGGTGGCGAGGCA	ATATTTTGGGGGGGGTTCCG	SPAC24B11.06c	sty1	0.305	0.261588	-0.105706	0.0785882	0.201588	0.454765	0.282
GATCGGTGTCGGGGCTGATT	ATCCCGTTGATGGCCGGTTA	SPBC337.15c	coq7		0.107176	-0.0332353	0.0182941		0.466118	0.272059
TCCGAATTGCCTACCCCGCT	CTTGCTTTTGTCCGGTCGGC	SPCC338.14	SPCC338.14	-0.0404706	0.123941	0.0107059	0.0668824	0.086	0.164941	0.271941
ACGTGGAGGGCGGGAGATTC	GCCAAGCCTCCAACCACGCA	SPBC336.13c	SPBC336.13c	-0.0842941	0.0174118	-0.0626471	-0.116647	0.366882	0.0593529	0.260941
GGGCAGGGGGCTAACAGGAT	AGCCGCGCAAGACGAAGATT	SPAC222.08c	SPAC222.08c	0.160588	0.108471	0.00647059	0.122765	0.313059	0.0592941	0.256118
CGCGGCTTCGTTTCACTGGT	CAACATGTGCCGGAGAACGC	SPAC1783.05	hrp1		0.149	0.0761765	0.0711176		0.198471	0.256
GCCGCTGACATTGCCGATCT	GGAACGTATGAGCACGACGC	SPAC23D3.09	arp42	0.0419412	0.0972353	-0.0449412	-0.0434118	0.178412	0.148176	0.255588
CGGGTTGCTTCGGGATCACG	GGCGGAAGTCAAGACAGGGC	SPBC1D7.01	SPBC1D7.01	-0.0398824	-0.0434118	-0.0262353	0.0750588	0.320118	0.127588	0.252706
CAGGGGAGACGAACAACGGG	CACCGCCCATCGCCTAAACA	SPAC1783.07c	pap1	0.235176	0.144176	0.067	0.205294	0.107294	0.0753529	0.251882
ACACTCGTGCGGCATGTCGA	ACCAGCATAAGGTCACGGCA	SPAC57A10.14	sgf11		0.294	0.116588	0.128059		0.176118	0.251235
ATCCTTCTCACCGAGGCCGT	CGGTGGGGGAGAGGTGCATA	SPAC227.17c	SPAC227.17c	-0.141824	-0.113882	-0.199059	-0.185765	0.417059	0.0946471	0.247824
CTGAGGTTGCCGTTTGGGGT	TCCTCCCGCCCCCGTTCATA	SPAC29B12.04	snz1	0.299471	0.185294	0.0962353	0.149882	0.191647	0.188471	0.247294
CAAGGTTCTCTCCCCGCCAA	GGTCGTGGGCGTCTCGGCTA	SPBC365.16	SPBC365.16	0.0868235	0.0955294	0.141647	0.194	0.236529	0.148	0.246647
CAGCCGCCTTCTACCCGATG	GATGGATTGGGCAGGAGGGC	SPBC1D7.03	mug80	0.0254706	0.0696471	-0.0162353	0.00688235	0.0527059	0.14	0.242941
CAATGGCGGGCATAGTAGGG	GGACGATTTCCCGATTGCGA	SPAC19G12.15c	tpp1	-0.00435294	0.128176	-0.0156471	0.0580588	0.00535294	0.0625882	0.242353
TTTTTCGGGCGATCATGACA	TCGGTGGTCGCTTCTTCCCT	SPCC31H12.05c	sds21	0.0278824	0.178882	0.355294	0.350176	0.0308824	0.122	0.241941
GCGGGGAGCTTATGTTGGCG	CTGACTTGCCCCACCGCGAT	SPAC17A5.01	pex6	0.096	0.0732941	0.211706	0.277471	0.332824	0.0928824	0.241588
CATCCCCCGGCAAAATAAGT	GTGGTGGGCGGGGCTTTTTC	SPBC2G5.02c	SPBC2G5.02c	-0.00594118	-0.00411765	0.0799412	0.137529	0.300588	0.0698235	0.240529
	GGTGATGTGCGGGGGTCCTA	SPAC23D3.12	SPAC23D3.12	0.0152353	0.0348824	0.209765	0.106471	-0.0189412	-0.0565294	0.239353
CGCCACCTCCAAGACCATTA		SPBC14C8.17c	spt8	0.0602941	0.133412	-0.212176	-0.0376471	0.342471	0.172353	0.239294
GGGTGACATTGGGCTGGGTT	CATAGTCCTCCACGCCCCCC	SPBC215.02	bob1	-0.196647	-0.148059	-0.150471	-0.0934118	0.361353	0.0677059	0.238588
AGTCCAAGCCGCCCCTGAAG	CGGCAAAAAGGGGTGTGTCA	SPBC3H7.07c	ser2	-0.188941	0.157882	-0.0408824	-0.0576471	0.0755294	0.0752941	0.236588
CGGCGTGCTAGCGAATTTGG	ACACCCCCAACATGACCCGT	SPAC17C9.14	SPAC17C9.14	0.128824	0.112059	0.157	0.216176	0.287941	0.0712353	0.229882
TAGGGTGAGGGCGCATCCGA		SPAC17H9.04c	SPAC17H9.04c	-0.275706	-0.0580588	-0.103588	-0.0409412	0.126118	0.062	0.227647
AACCCATTCCTAGGCCCGAT	GAGATTTGTGCGCGCGGTGT	SPCC11E10.06c	elp4	0.0184118	-0.131647	-0.247882	-0.177412	0.125	0.134176	0.227235
GGAGGCGGGTATTCGGAGAA	CTCCCACACCCGCACCGATT	SPBC12D12.06	srb11	0.0286471	-0.0826471	0.0506471	0.0131176	0.195059	0.0802941	0.225706
GGATTTGTGCTGGCGGCTGG	TTCTGAGGCGAGGTGCGGAG	SPAC1851.03	ckb1		-0.0628235	-0.282353	-0.280588		0.105941	0.225353
GGGGGTTGGCCACATGTCTT	ATCTATGCCGCTGTTGGGGT	SPAC227.10	SPAC227.10	-0.0254706	-0.124647	-0.0377059	-0.00517647	0.428412	0.101824	0.224294
GGAAGCCGAACACGGGCACA	CAAAGCGTGGGTTGGTCCTG	SPBC215.05	gpd1	0.119765	0.174294	0.277529	0.278706	0.148706	0.0579412	0.222
GGGGCGCACGTTTCCATTCT	TAGATTGAGCGCGGGGTGGA	SPBC1539.08	arf6	-0.214118	0.0335294	-0.0229412	-0.0482941	0.241824	0.183059	0.221824
CGGTACTCGGCTCGTTGCGT	TGACTGAAGGAGCGCCCGGA	SPBC428.04	apq12	-0.0169412	-0.0531765	-0.103941	-0.0668824	0.222471	0.0885294	0.217706
CGGGCGCGACTCATTCCTTT	TTGCGTGAGGCCGTCCTGTT	SPBC725.01	SPBC725.01	-0.00982353	0.0772353	0.0907647	0.0857647	0.230882	0.105294	0.216118
ACCGGGATCACACGTAGGGG	CGCAACGCGCGCTCTCTATC	SPAC3A12.12	atp11	-0.0672941	-0.0647647	-0.138118	-0.177706	0.299765	0.0322941	0.215412
GCACGAGGAGGCGCAATTGT	CGAGACGTGAGCAGAGGCGA	SPAC323.01c	pos5		-0.219235	-0.166647	-0.243706		0.182706	0.215
ACCCGCTTGCCTGCTTACCC	CTAAAATGGGGGTTCGGGCA	SPBP8B7.16c	dbp2	-0.122294	0.140765	-0.0437059	-0.0710588	-0.0608235	0.0145294	0.214824
GTCGTTTATGGCGCAGGGGG	AAAGTGGATCGCGGTTCGGG	SPBC409.20c	psh3	-0.016	-0.0351176	-0.0546471	0.0258824	0.434824	0.0391176	0.214765
AGCATTTAGCACCACGCGCG	GTTCATTCACAGCCCGCGCC	SPCC11E10.04	ppr6	0.0301176	0.00929412	-0.168059	-0.183529	0.302412	0.341235	0.213882
TGGGTGTTGCGGCTAGGAGG	GTGCTGTGCGGGTTTAGGCG	SPCC364.06	nap1	0.0504706	0.0110588	-0.0192353	-0.00941177	0.0676471	-0.0516471	0.211588
GCAACCCATACGCACACGCG	CATGTCCTCCGCAAAGCGTC	SPAC3H8.07c	pac10	-0.215471	-0.0772353	-0.187941	-0.159176	0.272882	0.106882	0.208294
CGAGGATGCGGAGGCGTAGA	ACTATTGGGCTGGCGCGGAT	SPAC1486.01	SPAC1486.01	-0.00123529	-0.0415294	-0.00258823	-0.101529	0.147176	0.229824	0.207235
TTTGCCGCGATCCCCTTTTT	ATGTTTGGCACGCATCCCCG	SPAC3A11.13	SPAC3A11.13	-0.0611176	-0.0654118	-0.230176	-0.22	0.176176	0.00170588	0.204706
CTGGGCTGTTCGACGGGCTG	CTTATGTGCGGCTCGGCTGA	SPBC1604.20c	tea2	-0.0751765	-0.0956471	-0.0946471	-0.0614118	0.140412	0.052	0.204235
GGATACCAACCTGCGGGCAC	CCTTCCGCCGACCCGTATAA	SPAC23H3.05c	swd1	-0.0378235	0.0491765	-0.120647	-0.148235	0.151176	0.0470588	0.204
CCGTCGTATCCCCGCAAGCT	CCGCCGTCCAAACTGCCCTA	SPAC1F3.02c	mkh1	0.0727647	0.0224706	0.0873529	0.0910588	0.228647	0.0367059	0.202412
TGAGGAGCGGGTGGGAGAGG	AGAATGAGCGATGGGGAGCG	SPAPB2B4.03	cig2	0.0492353	0.190471	-0.0359412	-0.0731765	0.0364706	0.0810588	0.201588
GCGCGCCGTACCTGAAGAGA		SPAC3H1.10	SPAC3H1.10	0.265118	0.418882	0.248	0.264647	0.322765	0.213706	0.200412
ACCCCCGCCTCCGCCATAAT	GCCCTGGAATGCTTCGTTCG	SPAC227.05	SPAC227.05	-0.184471	-0.0701176	-0.175647	-0.221176	0.214647	0.138059	0.197471
AAACGACACCTCATGGCCGG	CAATGAATCCTCCACGGGCC	SPAC1296.02	cox4		0.0235882	-0.224706	-0.118529		0.0989412	0.196941
CGCGGGGGTGGAACGTGTAA	AGGATCGTTCGGGGGAGCTG	SPAC30C2.04	SPAC30C2.04	-0.192176	-0.146941	-0.165824	-0.120706	0.0112353	0.0473529	0.194529
GTCCACAAACGCCCCAACGA	TTACCGAGGGGGGAGGAGGT	SPAC17C9.13c	cut8	0.195529	0.338	0.287	0.361	0.334824	0.177529	0.194412
ATCTTCAAGCCGTGGCACCC	AGCATTTGACGTAGGGCGGC	SPBC776.11	rpl2801	-0.0567059	-0.0331176	-0.00447059	-0.0339412	0.0615882	0.0863529	0.194353
CGTCCGGATTTTGCGTCACA		SPAC8C9.06c	ppr4	-0.0278824	0.0580588	-0.0684118	-0.043	0.160353	0.061	0.193647
ACTCATGCAATCCTCGGCCC	CCCCGACGGCAAGTTGATGT	SPAC1D4.06c	csk1	0.00435294	-0.00970588	-0.0748824	0.0315294	0.0860588	0.0165294	0.192412
ACTCTCCGCCCGATCTGCCT	CCGGGAAGGGGGGTGAATTA	SPCC306.08c	SPCC306.08c		0.0781176	0.0582941	0.0567059		0.211235	0.192353
CGTCGCTTCCAGGGTGCCAA	TCCCGACCACACCTCTGCAC	SPAC6B12.12	tom70	0.0222353	-0.0688824	-0.198353	-0.157941	0.280647	0.0648235	0.192294
CGCCTAAAACCGAATGCCGC	GCCATACGGGGTCCAAAGCA	SPAC7D4.02c	sfp47	0.120235	0.160412	0.0242353	0.0785882	0.166412	0.0724706	0.192176
GTATTCCATGCGCCTGCCCC	TTGACGTACTGCCTTGCCGC	SPAC8F11.02c	dph3	0.0358235	0.0521765	0.138412	-0.00929412	0.0587647	0.0116471	0.192176
ATTCAAGACAGCCGCCCTGG	CGCGCGTGCTCCCAACATCA	SPBC336.03	efc25		0.000588235	0.167	0.0165882		0.0195882	0.192059
GCCTGTGCTTCCCCCGATGA	GCCCGATATAACCGCGACGT	SPCC1840.09	SPCC1840.09	0.0588235	0.142353	-0.0643529	-0.00182353	0.359882	0.0853529	0.188059
TGGGGTAATTGGGACGGGAC	GTCATGTCGGGCGGTGGCTC	SPAC23A1.03	apt1	0.0334706	0.0600588	0.235	0.109353	0.233824	0.0633529	0.187353
GGCGAATGGGCAATTGGTTC	TCGCTTATTGCCCATCCCGG	SPAP27G11.14c	SPAP27G11.14c	-0.0605294	0.0964118	-0.113235	-0.0713529	0.258118	0.0552353	0.186412
TTGTATGTGCGGGGCTCGTG	TGAAGGCAAACCGCGATCTG	SPCC188.07	ccq1	-0.0925294	0.00141176	-0.13	-0.0648235	0.0118235	0.191824	0.185353
CGTTATTGGCATGCCCGTCC	GATGCTTCTTCCTCCGCGGT	SPBC1289.06c	ppr8	0.0574706	-0.0552353	0.0166471	-0.0234706	0.311529	0.042	0.185176
TATCGCCTTTCGGGGGCTCC	GCGGCTGTACGTGATCGGGC	SPBC36.07	iki3	0.168	-0.0694118	-0.0951765	-0.146941	0.298059	0.0534118	0.184706
GCCACCCCCTTAACAACCCC	GCCCTCCATCCCCACAAAGC	SPCC1020.08	SPCC1020.08	-0.0170588	0.0562353	0.173353	0.0240588	0.0266471	0.0624706	0.184235
TCAAAACGCGCACCGGGAAA	CGATGCCCAAAGCCCACCAA	SPBC17D1.05	SPBC17D1.05	-0.0988235	0.0241765	-0.0477059	-0.00876471	0.106353	0.066	0.183176
TGCCAACAAATACCCGAGCC	AGCACGAGCCGCAAGGGATT	SPAC31A2.12	SPAC31A2.12	0.0142353	0.032	0.0139412	0.0127647	0.164	-0.0165882	0.182824
CTGCGAGGGTGGGAAGGAGG	GCACGGGCTGAGGATAACGG	SPBC36.11	SPBC36.11		0.123588	0.0451765	-0.0330588		0.0982941	0.181529
GTGCCCCTTTGCTGCTTTGG	GCGCCTCACCAACTGCCCAT	SPBC19G7.03c	rps3002	0.0223529	0.212235	0.0127647	-0.0200588	-0.123412	0.0899412	0.181176
	ATCGTCAGGGGGTGGAAGGT	SPBC19G7.17	SPBC19G7.17		0.111059	0.0784118	0.00752941		0.0313529	0.179235
CACCCACCAGAATGCCCCGA	GGTGGGAAGGGGCTTTTTGG	SPBC17G9.02c	SPBC17G9.02c		0.0645882	-0.151412	-0.0745294		0.0935294	0.178412
TCGGGAGCGGGGGACATACA	CCCCCCGTCCACCAATTCTC	SPAC17H9.09c	ras1		0.0475882	0.00947059	0.0130588		0.151294	0.178059
TCTACCGCTGCCCGTCTCGT	CACCGACAAGGCGACCAACA	SPBC725.07	pex5	0.0496471	0.0253529	0.0714706	0.0485882	0.268059	0.0142941	0.177941
CATGATCCGTGTCCCCTGCG	ACTCCGGTCTGCCCCCCACT	SPAC2G11.10c	SPAC2G11.10c	0.0545294	-0.00452941	-0.0481765	0.0625882	0.235471	0.0943529	0.177588
ACACCACCAAACCGAGGCCG	ACCCCCGCCCTTATTACCGC	SPCC16A11.07	coq10		0.162176	0.156059	0.112529		0.0755882	0.174294
ACCAACAGCAGTCGCCCCAC	CCTACCCCTGCAAACGCCCC	SPAC1805.06c	hem2	0.159294	0.0277647	-0.0734118	-0.025	0.126059	0.00435294	0.174
CCTGTTGCCCCTGCTCCCAT	AAGATCGACTCAGCCGCCGC	SPAC31A2.11c	cuf1	0.184353	0.208706	0.312412	0.264529	0.167353	0.0312353	0.173647
GCACAGACGCTTTCCGGGTC	TGATCTGGATGGGCGGGGAT	SPAC25G10.03	zip1	0.0572941	0.506118	0.453824	0.215647	0.083	0.075	0.173059
TTTGCGAAGGAGCGTGGTGT		SPAC1952.03	otu2	0.131471	0.214471	0.243941	0.151353	0.262588	0.03	0.172353
TTTGCGATGCGATGTCGGGA		SPAC1610.02c	SPAC1610.02c	-0.00670588	-0.0435882	-0.0302353	0.0503529	0.292941	0.0287647	0.170941
GGTGCCTCGACCCGACGTTA	TACTCCCCAACCGACAGGCG	SPBC3B8.02	php5		0.136765	-0.0181176	0.059		0.222176	0.170824
GGCGGCCTCGGTGGATCTGT	ATCAATCGGGCTTCCAACGG	SPAC4A8.06c	SPAC4A8.06c	0.0395882	0.0470588	0.00182353	0.0149412	0.0852941	0.0482353	0.170235
ATCCTGGCCGTCTTGGTGCG	AGCCTCGCCCCAACATCACC	SPAC323.03c	SPAC323.03c	0.0970588	0.072	0.111353	0.0962941	0.292294	0.0935882	0.170118
CTCTCGGGCTGCTTGCGGTG	CGGACGCGGTGTGAATCTTG	SPAC31A2.13c	sft1	-0.0932941	-0.0115294	-0.0295882	-0.0369412	0.0767059	0.0265882	0.169882
GAAGGGTGGAATGTGCCGCG	CCCCGATGCAGGAATGAAGT	SPAC1952.05	gcn5	0.198765	0.527353	0.334647	0.431353	0.119765	0.0757059	0.169235
CACCCACTCCGCGTCTCCTC	GAGCGGGCATATGGGGTGAA	SPBC25H2.10c	SPBC25H2.10c	-0.0468824	-0.0664706	-0.0373529	-0.0539412	0.221706	0.0782941	0.168294
AACGGTCTGCAGTCCAGCTC	TGGCACGTTCGGTCCGTTGA	SPAC29E6.10c	SPAC29E6.10c		-0.0531765	-0.172706	-0.248529		0.158118	0.167647
CTGATAACGGCTGGGGGGGG	GCCTCACCATCCGCAAGCTA	SPAC1399.04c	SPAC1399.04c		0.223647	0.0929412	-0.201353	-0.847647	-0.0355882	0.167294
TACAGCGGGGTTGCCGGATC	TGACATGGTACTCGGTGGGG	SPAP14E8.02	SPAP14E8.02	-0.0434706	0.00152941	0.0808824	0.167353	0.0884118	0.0714706	0.167059
CGAGCAGAAGTTCCAGGCGG	GGTGGGGGCTCGGCTGGTTT	SPAC4H3.07c	SPAC4H3.07c	0.0553529	0.111353	-0.0175882	0.104824	0.308765	0.0298824	0.165941
CGCAAACGTAGGCGGGATGT	CGCAAACGGCGAGGGGTCTA	SPAC824.02	bst1	0.0242941	-0.0758235	-0.181059	-0.151059	0.458588	0.215941	0.164706
TCAACGGGGATGACCTGGGA	ATCGTTTACGCTACGCGCCG	SPBC21B10.13c	yox1	-0.132294	-0.189824	-0.129529	-0.0635882	-0.0129412	0.0105882	0.164588
TATTTGGTCTGGGGGCGGGT	ACGAACTCAAGCCCACGGCA	SPCC757.10	vph2	-0.0926471	0.009	-0.0191176	-0.131118	0.144529	0.0572353	0.164176
CATCATTCATGGGGTTGCGG	CTTAACCCCAACCCCAGGGC	SPBC18H10.04c	sce3	-0.0645882	0.0776471	0.134471	0.142706	0.0715294	0.111	0.163294
GTTCTCAATGGGCGCGGCTA	TGCAAGTAGCGGGGTGGGAT	SPBC691.04	SPBC691.04		0.0292353	-0.111	-0.159		0.145235	0.161765
TCCCCACTACGGCGCATTCT	CTGCGGGGGAATGAGCGTCT	SPBC1861.05	SPBC1861.05	0.0366471	0.0349412	0.0245882	0.0863529	0.195529	0.095	0.161529
TGCACCAACGCTAACCGGAC	CGTACAACCTCGGGGCCTCC	SPAC2F7.07c	cph2		0.137647	0.0848824	0.0726471		0.0894706	0.160353
TCCACCGCCATCCCTGACTC	GCGGTAGCGTAGGGTCGGGT	SPBC1734.15	rsc4	-0.153529	0.102706	-0.179471	-0.318529	0.0657059	0.140647	0.158706
CGCGCGGACACAATCTTACG	TCGCGCCACATCTCCGTCTC	SPBC2G5.03	ctu1	0.044	-0.0627647	0.0988235	0.112353	0.254706	0.0822941	0.158529
TGTGGGGCTCGTTCGCTTCT	CGAAACTCCCCTGCCGCTCC	SPBC23E6.08	sat1	0.297882	0.148235	0.211529	0.209471	0.162882	0.00929412	0.157353
AAACACGCCCCGCCAGGAAG	CAATTCCCCAACGCAAGCCT	SPAPYUG7.03c	mid2	0.00623529	0.0625882	0.00929412	0.0252941	0.125882	0.0822941	0.156706
CGTGCGTTGAGGTTAGCGAT	CTTCGCTGTTGGGGTGGTGT	SPCC18B5.01c	bfr1		-0.0124706	-0.0295882	-0.0872941		0.0721176	0.156176
CCGAAATCCGCAACCGAAAG	TGAACCGACCCAAAACGCGA	SPBC21C3.02c	dep1	0.147235	-0.0807059	-0.192647	-0.245412	0.0749412	0.132529	0.154941
CCAGGCCGGCGACATTCTTC	GCCTGTTTGGGGGTGCGGTA	SPBC409.15	SPBC409.15	-0.135824	0.192471	0.0890588	0.160765	-0.0680588	0.0775294	0.151882
TAATCACTTGCGCTGCGAGC	AGGTTCGACGTGAGCGGTCT	SPAC14C4.16	dad3		0.180294	-0.0613529	0.0745294		0.103412	0.151824
GCCCCAGTCCATCCGGTTGA	TGGAGAATTCGATGGGCCGC	SPBC2G2.07c	mug178	-0.0937647	-0.0834706	-0.104176	-0.100706	0.185824	0.0326471	0.151294
CCCGAACCGAGATAAGCCCA		SPBC30D10.10c	tor1		0.146588	-0.0662941	-0.0792353		-0.0621765	0.151
GCCGCCCTATCAAACCCTGC	TCACAATCGAGTTCCGCACT	SPAC1F5.05c	SPAC1F5.05c	0.0374706	0.0931765	0.0561176	0.0688824	0.344824	0.104059	0.148647
TCCTCCGTCTGCTCCCCTTT	GGGAATGAGCGCTAGTGGCG	SPBC31F10.14c	hip3		0.0453529	0.00176471	-0.0797059		0.110529	0.148529
CCGAATTCCCACGCAGCCTT	CCAACCATCCCCTCATCCGC	SPBC16E9.09c	SPBC16E9.09c		0.00952941	-0.192353	-0.0507647		0.0318824	0.148412
TACTGCGGACGCGCCATATC	TCCGGTCCAGGGCTGAGTAT	SPAC1687.23c	SPAC1687.23c		0.194235	-0.0239412	0.0765294		-0.0197647	0.148176
	CGAAACCCACTGCCCGACCT	SPCC1620.07c	SPCC1620.07c	0.0813529	0.0174706	-0.0132941	0.0515882	0.126647	0.0915882	0.147412
	CACGGGGAATGAAGGCGCTG	SPBP8B7.13	vac7	0.193765	0.171471	0.117412	0.188294	0.0425294	0.122529	0.146529
AGACTTGGGAAGGCGGGCAA	TGTTGCCCATTCGCCTTACC	SPBC146.10	mug57		0.0482353	0.0838235	0.0341176		0.0454706	0.145588
GAGAAGGTAGACGCCGGGGG	TGAGGTGCACAGGGCTCGGT	SPAC16.01	rho2	-0.082	0.121353	0.0941176	-0.148529	0.126471	0.0348824	0.145118
CAACGTCGAGGTGGCGGTCA	GGGGACGTCGGGCTCATACG	SPAC222.05c	mss1	-0.0477647	-0.0860588	-0.0637059	-0.0915882	0.173882	0.0149412	0.145118
ACCCTACGCCCGCAAACCTT	GCGGTATAGGGGGGCGTGAA	SPBPB10D8.07c	SPBPB10D8.07c	0.0361765	0.120471	0.110647	0.0997647	0.203	0.0948824	0.144765
AAGATGGGCTGTACGAGGGC	ACAACCAAAGGCGAGACCGG	SPAC25A8.01c	fft3	0.118588	0.159824	0.0672353	-0.0218824	0.148765	0.109412	0.144294
CGACAGCGACAGCACCCGAT	TTGCCTGTGCGCCCTCCATA	SPBC1198.14c	fbp1	0.129882	-0.0220588	0.0486471	0.00947059	0.539176	0.147824	0.143765
ATTAATGGCTTGGGCCGGGG	GGAATTTGGTAGGCCGCACG	SPBC800.08	gcd10	-0.189941	-0.0477647	-0.0376471	-0.0797059	0.164118	-0.0225882	0.142176
CGTGCAGAAGTGGGACGCGA	CGCGGCGTTCTATGGGCTGA	SPAC23C11.08	php3		-0.0998235	-0.00517647	-0.0175294		-0.0175882	0.142059
CTTGACCCACCCCCGCCTTA	GGGGGTGAAGGGGTGGACAG	SPAC23C11.13c	hpt1		0.00817647	0.00870588	0.0675882		0.136471	0.141941
AGCCTTTAGTCGTGGCGCGG	ATGCTCGCGTCCGATTGTGG	SPBC21.05c	ral2	0.173059	0.0377059	0.0933529	0.0955882	0.103059	0.0909412	0.141941
TTGAGGCTCTGGCGGCTTGT		SPBC1734.11	mas5	-0.0481176	0.00747059	-0.0170588	-0.0587647	0.0603529	0.117824	0.141882
CAGTCCAGCCCACGAGCATT	AGGTTAGGCGCGCTGGGTTA	SPAC25H1.07	emc1	0.294176	0.109353	0.146	0.155529	0.105824	0.139941	0.141824
TGTCCTTTACCACCGGCGCT	GCGTAAAGGATGCGGTTGGG	SPAC3F10.04	gsa1	0.609882	0.581647	0.582765	0.724235	0.321588	0.0495294	0.141
GTCGACGCGGGCCTTTTCTC	GCTCCTCACGCTCTCGCTCA	SPBC18H10.02	lcf1		-0.0258824	-0.0575294	-0.0152353		-0.0151176	0.140647
AGCCCGTTGCGAATCTCCGT	GTTAGTCTGCGGCGGGGCGT	SPAC31F12.01	zds1	0.235	0.0547647	-0.100412	0.142	0.189647	0.131941	0.140412
	GATGCAAAAGCCCCACGAGG	SPBC16A3.12c	SPBC16A3.12c		0.0448824	0.148941	0.0311765		0.0593529	0.139941
CCGTCTTTCTACCGCCCGCT	GGCTTCACCGATTCCTCCCC	SPAC630.14c	tup12		0.0820588	-0.100765	-0.0855294		-0.0125882	0.139235
	GGGACTGACCCCGGCCTTGT	SPBC1706.01	tea4	0.135882	0.0833529	-0.0684706	0.108882	0.117529	0.0812941	0.138941
GCCACGCACATTTCCGACAT	CCACCCATCGACAAACGGGC	SPBC23G7.08c	rga7		0.0292941	-0.226765	-0.292882		0.0885294	0.138765
CCAATCACAGACACCCGCGC	AAGGCAGCAACCCCCGAACG	SPAC24B11.09	mpc2	0.102588	0.280294	0.170294	0.200294	0.299647	0.119471	0.138353
AGGACACAACCAGGGCGAGG	GCACCCGACGCCCATAACTC	SPACUNK4.12c	mug138	0.0104118	0.153824	0.430824	0.284471	-0.0617647	0.0785294	0.137471
GTCACTAGGCAAACCCCGCG	GGGGTGGGCCTGAGTTCTGA	SPAP27G11.11c	SPAP27G11.11c	0.113	0.121647	0.179765	0.204706	0.0572941	0.0282353	0.136294
TGCATGAGGGGAAAAAGGGA	AGAAAAACGGCCCAGCGAAA	SPAC23C4.07	tht2	0.169176	0.225882	0.135824	0.156765	0.0714706	0.137706	0.135765
CAGCTGATCGGTTGCGGGAG	AGGACGCCGTAATGGAACAA	SPBC902.03	SPBC902.03	0.0212941	-0.00135294	-0.0754118	-0.0572941	0.207529	0.0619412	0.135647
GTGGAGGGAGGGCTTGGGTG	TGAGATTCCCGCGCGCTATG	SPBC1198.08	SPBC1198.08	0.280706	0.142706	0.220471	0.240941	0.224176	0.0347647	0.134412
ACTGGGAAAGGGTCTGCGGG	GCTTTCCCGCAGACACCCGA	SPBC4B4.04	SPBC4B4.04	-0.0896471	0.0172353	-0.0206471	-0.0663529	0.0642353	0.079	0.133647
TGCAGCCGGGCACACTTTTG	TGGGACATCTCAACGGCTCG	SPBC1773.12	SPBC1773.12		0.150647	-0.0931765	-0.0712353		-0.0105882	0.133176
GATGCCCGCCGCTAAACACG	AATTCTTTGGGGGCCGCATC	SPAC10F6.04	SPAC10F6.04	0.0647059	-0.0237647	0.0802941	0.116588	0.107882	0.0690588	0.133
AGGAGGGATGACCAGGCGGA	GCGGTTCCCCATTCCTTGAG	SPCC594.06c	SPCC594.06c	0.192176	0.213471	0.263824	0.225882	0.0786471	0.0733529	0.132059
AGTCCTAACCCTCCGCGCCC	CCACCGCCTCTTCAGTCACG	SPBC27.06c	mgr2	0.0915294	-0.0287647	-0.124118	-0.0366471	0.096	0.120235	0.131882
	GTACCTTTGCGTGCCCGGAT	SPBC13E7.08c	SPBC13E7.08c	0.101471	0.0512941	-0.0466471	-0.102765	0.0695294	0.00629412	0.131294
TACATCGCCCCTTGGCCCAC	CCAGGGAGCGTGAGCGGAAC	SPBC651.09c	SPBC651.09c	0.0423529	0.128059	-0.0271765	0.0621176	0.162824	0.0812941	0.131235
TTGTAGCAGCGCGATCCTGG		SPAC56F8.12	SPAC56F8.12		0.0159412	-0.181059	0.127706		0.134	0.130588
GCGCGCTCCAGTCCATCAGA	TTGTGGGCTCCTGCTGGTCC	SPAC12G12.07c	SPAC12G12.07c	-0.00711765	0.0755294	0.0422941	0.0805294	0.202235	0.0597059	0.129941
GACAAACCAGCACGAGGGGT	AGGCGGTTAGGGAAGGGCAG	SPBC1703.09	SPBC1703.09	0.0974118	0.0793529	0.0757059	0.199059	0.188471	0.0417059	0.129882
TCCCCGACCGAGCCCTACTT	CTTTTGACCCCATCCACGCG	SPAC22F8.11	plc1	-0.173647	-0.0841765	0.0964706	-0.0437059	0.123059	0.023	0.129
TTCGCCGCTCTCCACATCAG	ACAAGCAATCGGGAGGGGGT	SPAC19A8.11c	SPAC19A8.11c	0.0831176	0.0844706	-0.0898824	0.0818235	0.104118	0.0882941	0.127176
TCACACAATGCAATCCCGCG		SPBP35G2.10	mit1		0.0248235	0.0703529	-0.0348824		0.0397647	0.126647
ATGCGGAGGGCTGACGAACC	ACGACCCGGGGAAAACCGAA	SPBC25H2.11c	spt7		0.0541176	0.000352941	0.0724706		0.0196471	0.126294
CGGAAACGAGTAGGGCGGAA	GCTATGTAGGCGCGCGGTAT	SPAC4G9.12	SPAC4G9.12	0.0404118	-0.000235294	0.0134706	0.0243529	0.0138824	0.0584706	0.125706
GCGGGCTTTGTTTGGCTGGA	ACCTCCGGCGCCAACCTATT	SPAC4G9.13c	vps26	0.448294	0.00652941	-0.105353	0.0262941	0.0447647	0.0552941	0.125529
CGAAAGTGCACGCCCAGGTA	GCTGGTGAGGGGCGATCTGA	SPAC1805.07c	dad2	0.164294	0.129706	0.0954118	0.153882	0.112882	0.0265294	0.125176
TATCCCCGCGCAAGTCCTGA	CGGGGCGTGTTTGATGGGTC	SPBC1685.15c	klp6	-0.0638824	-0.0515294	-0.0666471	-0.126706	0.167176	0.0355882	0.125059
CGTTTGTTCCCAAGCCCCAC	GTTTCTGGTGGGGCTGTGCG	SPCC1884.02	nic1	-0.0404706	0.0527647	0.0211176	-0.0500588	-0.0621176	0.0167059	0.124882
CGCTGCCTATATCCGGGCAA		SPBC83.19c	SPBC83.19c		0.061	0.0602353	0.0464118		0.110588	0.124471
AGTCTTTGATTTGCGGCGGG	CGTTGCGTTGCGGTTTTGGT	SPAC824.05	vps16	0.141	0.226	-0.006	-0.0214706	-0.0112353	0.00223529	0.124471
AGGCTCTGAATCGCCGGGAC	GGGTACCTCCCACAGCTGCC	SPAC56F8.06c	alg10	0.00441176	0.00182353	-0.0641176	-0.0456471	0.126824	0.0367647	0.124294
TGTGTGAATGCTGGTGCGGT	GTAACAGCACGCCACACGGG	SPAC890.05	SPAC890.05		0.0151176	-0.0908235	-0.105471		0.0466471	0.124176
TTATTCCAACCCACGGCCCA;GAACCGCCTTTAACACGCCC	GGACGTGGTGGATCTTCGGG;CGACGCGCCACAAAACAACC	SPBC29A10.01	ccr1	-0.0918824	-0.144529	-0.121588	-0.0685882	0.0404118	0.100882	0.123941
GGGGCGGAACTCATCGAACA	CAGGCGCGGGGACGTTATAT	SPAC56F8.02	SPAC56F8.02	-0.0736471	-0.0342941	0.103706	-0.0581176	0.246471	-0.0591765	0.123941
TCGGCCGGATCCTCACACAC	ACGGCCCGTCCAGAGAATTT	SPBC21B10.03c	SPBC21B10.03c	0.0813529	0.240765	0.0192941	-0.0197647	0.102176	0.0726471	0.123353
CCCGACCGTTTAGCCGATTC	TGGCAAAGGGTGGGTAGCGA	SPAC8E11.05c	SPAC8E11.05c		0.0797647	0.0484118	-0.0165294		0.124706	0.123
CCTCTGCGCGCTTGTGCTCT	TTGTACGGTGGGAGGCGGAA	SPCC162.11c	SPCC162.11c	0.144588	0.122118	0.279706	0.282588	0.105588	0.0914706	0.122706
TTTGACCCCAGCAGCCCACA	GCCAACCTAATCTCCGCGGG	SPBC1604.02c	ppr1		-0.0647647	-0.0241176	-0.00111765		0.0707647	0.122412
CCCAATCCCGTGCGCAAAAA	ACGGCACGGGCTTTCAGGAC	SPAC3G6.01	hrp3	0.136471	0.242059	-0.0314118	0.0293529	0.0806471	0.0234706	0.122353
GGTTCAGGTGACGCACATCG	ACTGGGCCTTTGATCCGAGA	SPBC27B12.08	sip1		-0.0356471	-0.048	-0.00941177		0.0340588	0.121941
TACCCCGAGCTACCCCCGTG	CCGAGTCCCAGCGTCCTTGA	SPAC2F3.15	lsk1	-0.0913529	-0.00288235	-0.00476471	0.0421176	-0.0657647	0.0461176	0.121824
CCGGATCGATTGGCTTGGAA	GCACCCTCCCCCGCCACTAC	SPAC823.05c	tlg2	0.218412	0.212588	0.112059	0.182176	0.182765	0.028	0.120529
AACCGTGAAATTGCTCCCCG	CCCAGTTTCACCCGCGCTTT	SPAC15E1.05c	SPAC15E1.05c	-0.0517059	0.0634118	-0.0618235	0.0387647	0.0451176	0.0754118	0.120118
TTGGAGGGGCACTGAGGGGC	GGGGCGATGGGGATAGTTCA	SPAC17G6.08	pep7	0.327824	0.0987647	0.0670588	0.0612941	0.03	0.0134706	0.119647
GGTGAACCCGGCCTACGTGC	AGGGGGTCGGAGGCGAATAA	SPAC23C4.08	rho3	0.092	0.102235	0.113765	0.0943529	0.146294	-0.0478235	0.119235
CCCTAATACCACCCGGCCCT	GCGCCCTCTGAAGCACATCT	SPCC4B3.08	lsg1	-0.141235	-0.088	-0.109353	-0.0171176	0.0436471	0.112941	0.119
GGGCGTTGGTTGCAGAATGA	TGATGGAAGTGATGGCGCGG	SPCC777.13	vps35	0.299059	-0.0225882	-0.0666471	0.152176	0.149941	0.0838235	0.119
	GCTCGATTTGCCCCTACCGG	SPCC330.14c	rpl2402	-0.0887647	-0.0513529	-0.086	-0.0950588	0.089	0.119412	0.118941
TCAACCGGCATCCACCTTGC	GTTTGACGGGGCGGTATGCT	SPAC4F10.20	grx1	0.0195882	0.0784706	0.102706	0.0748235	0.0625294	0.0699412	0.118765
GAGGCCGGGGATTACGCAAT	GGGGTCAATTAAGCGCGGAA	SPCC126.15c	sec65	-0.0397059	0.0777059	-0.025	-0.0704118	0.0300588	0.0403529	0.118588
CCGTCTCGCCCCTCTCAGCC	CCATGGCCTGACCGCAAAAC	SPAC4F10.11	spn1	0.0619412	0.111	-0.169765	-0.0897647	0.0681765	0.111765	0.118412
CCACACCGGTCCCATTTACC	GGAGGTGGGGCGGACACGTA	SPBC119.06	sco1	-0.0938824	-0.0517647	-0.118941	-0.105294	0.288176	0.0452353	0.118
CGCCCACCCCAGCATCTTCT		SPAC17H9.13c	SPAC17H9.13c	0.225529	0.0968824	0.108824	0.237941	0.159294	-0.0429412	0.117824
CATTGTGTCTCAGCCCCCGG	TAGCGGTTCGCCCCCACAAG	SPAC20H4.05c	SPAC20H4.05c	-0.0235294	-0.0425294	0.00852941	0.0365882	-0.019	0.0463529	0.117294
CGCCACACTAACCCAGCCGC	TTGACTGGGTGGGCGGGGCT	SPCC1906.02c	SPCC1906.02c	0.0199412	0.137	0.169059	0.206824	0.0831176	0.0906471	0.117118
ACCAATGAAGGCCCCCGCAA	GCACCCTGAGCCTGAACGCG	SPAC630.04c	SPAC630.04c		-0.018	0.00535294	0.0185294		0.0275882	0.116824
TGCAACTGATCCCGGCCTCT	CTTGGGTGAATGGACGGGCA	SPCC126.04c	sgf73	0.247824	0.246882	0.203706	0.284412	0.232824	0.0691765	0.116412
CAGTTGGAGGGGTTGGTGCC	ACCAGCCCAGCACCTCCAGT	SPCC1235.09	hif2	-0.0156471	-0.0171765	0.0861765	0.0284706	0.0454118	0.09	0.115647
CAACGTCGCGAAATGGCCAG	GAGGGTGGTCGAGGAGTGCG	SPBC16E9.14c	zrg17	0.184118	0.156765	0.276176	0.400824	0.192118	0.101294	0.115471
TATTGGGAGCATGCGCGAGG	TGGCCCTACATCTCAGCCCC	SPAPB1A11.04c	SPAPB1A11.04c	0.138941	0.196529	0.349059	0.335059	0.161765	0.0348235	0.115412
CCTGCCCCATCGACGCCTTA	TTAATCACGCGGAGCCCCAC	SPBC3D6.09	dpb4		0.0852353	0.0149412	0.0184118		0.0308824	0.115353
AGGGCGGGAGACTGGGTGGA	TAATGTCGCGTGGGCGGGTA	SPAC9G1.03c	rpl3001	-0.203706	-0.0803529	-0.384176	-0.389412	-0.0673529	0.0115294	0.115176
TGGGGGTTTCCGTGAGTCAC	GGGCACAAAGCATAAACGGC	SPCC18.13	SPCC18.13	-0.136824	-0.121059	-0.110706	-0.179882	0.129706	-0.012	0.115059
GCCCTGTGTTTGTGCGGCGT	CTGGAAGAGTGATGGCGGGA	SPBC1773.11c	mug89	-0.0251765	0.263471	0.0427059	0.00894118	-0.0722353	0.0265882	0.114706
GAAATCGCGGCGGAGAAGAC	CCGCGTGTTGAGGCTCGCTA	SPAC6B12.07c	SPAC6B12.07c	-0.195882	-0.268412	0.118235	-0.139824	-0.0261176	-0.0570588	0.114588
GGCGGGGCAGAAAAAGGAGG	TTCCCCTCATCCCTACCGCC	SPBC23G7.13c	SPBC23G7.13c		0.00870588	-0.129706	-0.100412		0.0265294	0.114412
CGCAGGCAGAGGGACAGCAT	AGGGTCGGTCATACTGGCGG	SPCC417.02	dad5	0.159353	0.0591765	0.0765294	0.100176	0.277529	0.148765	0.114235
GAGGTGGCAGGGACGAACGG	GGAACACAGCACGCACGCCA	SPAC1071.04c	spc2	0.0217647	0.108294	0.00105882	0.0660588	0.00917647	0.0901765	0.113765
GGTCCCGTGTGCAACAATGC	ACCCAGGCTACGCCCGCAAC	SPAC13G6.07c	rps601	-0.0611176	0.0807059	0.00564706	-0.0442353	-0.112235	0.00294118	0.113647
CGTCCCGTTGGTCGCCGTAG	CTGCTGGAATGCCGGGTCTT	SPBC13G1.08c	ash2	0.203824	0.227824	0.155765	0.243647	0.191647	0.0854706	0.113353
TTGGGGATTCTTTGCGGACA	GCTGGAGAAAAGACGGCGGA	SPAC664.03	SPAC664.03	-0.144647	0.107294	-0.0862941	0.0128824	-0.0162353	0.0464706	0.113235
TTGTTCCTGATGCGCTTCCG	GGGGTGGGCCGGAGGATTAA	SPCC1020.06c	tal1	-0.0210588	0.0447647	0.0531765	0.104176	-0.0651176	0.0201176	0.113176
TATGCATCTCCCGGGCCTTC	CGCCTGACGACCGGAAAAGA	SPAC8E11.02c	rad24	0.0624706	0.0149412	0.185647	0.155941	-0.0194706	0.153882	0.112706
CGACCCGAACCGCTCCAAGA	AATCGGGTGAAGGGTGGGCT	SPBC29B5.01	atf1		0.226294	-0.178647	-0.114412		0.0516471	0.112412
	CGAGGGGGGGTTGGAATCAT	SPBC83.02c	rpl4302	0.00235294	0.0889412	-0.0834706	-0.0674706	0.114294	0.0662353	0.112059
GACTCGCCTCAATGCCTCGC	CACACAGGCTCCCCCAATCA	SPAC1F5.08c	yam8	0.0422353	-0.0365882	0.00376471	0.0279412	0.0553529	0.0755294	0.111941
GGCTCTCCGCTGCGCGTCTA	CGCCGCTTCACCACCCAACT	SPAC4G9.20c	SPAC4G9.20c	-0.0266471	0.0124706	0.0344706	-0.00752941	0.224235	0.00664706	0.111353
ACTCCGTCGGATGCCCTAAC	GTCAGGGGGGGGAGGCATAA	SPAPB1E7.07	glt1		0.116941	-0.0696471	-0.0258235		0.0476471	0.110882
GTTCCTGCCGTAGCACCCCA	GACCGCCCCCGACGTAGCTA	SPBC30B4.04c	sol1	0.134647	0.368588	0.240824	0.371882	-0.0501765	-0.000235294	0.110588
TGACAAGAAACCGGCGCCAC	GCAGTAGGAGGGCGCCGGTT	SPBC56F2.11	met6	-0.0850588	-0.0387059	-0.358176	-0.329706	0.127765	0.0435882	0.110353
CAGCGGTAATGAAGGGGCGT	GGGGCGCAGATCGAAGCTTT	SPBC1289.11	spf38	0.0361765	0.0298235	0.0524118	0.0256471	-0.069	0.000294118	0.11
GAGTACCACCATTGCCGCCG	CTGGTGATTGCGGCGTCTGT	SPBC365.03c	rpl2101		-0.136471	-0.183647	-0.306882		-0.0415294	0.109647
TTACACGACCCACCGCAGCC	GAGTACAAAGCGGGTCGGGC	SPCPB16A4.04c	trm8	-0.0870588	0.0178235	-0.103588	-0.0736471	0.0268824	0.0600588	0.108471
AGCGGAAGTGGGCGAAGTGA		SPAC18G6.04c	shm2	-0.0569412	-0.0631176	0.0578824	0.0127059	0.0287647	0.102294	0.108235
CTACCCGCGGCCGAATCTTG	ATGGGTAAGGCGGGTGACGA	SPAC25B8.05	SPAC25B8.05	0.146412	0.105765	0.177176	0.253294	0.180412	0.0178824	0.108176
TCAATCTGCGGGCTTTGGTG	CCAACCGGATATGACGCATC	SPAC29A4.20	elp3	-0.162412	-0.147824	-0.135176	-0.189471	0.199471	-0.0245294	0.108176
AACGCCGGGGAGGAATGATC	GTGTCGCCCGTGCTTTTTGA	SPCC613.10	qcr2		-0.0122353	-0.0601765	-0.021		0.187176	0.107706
GGTTTCCGTGGAGCCCCATC	GCCTTCGTACGGTGGGTTGC	SPBP4H10.03	oxa102		0.0185294	-0.106235	-0.0661176		-0.029	0.107353
ATTGCGGGGAGTGGGAGACT	CGGGTTGGTTGCGTCTTCCT	SPCC550.15c	SPCC550.15c		0.0346471	-0.0292353	-0.0581176		0.0872353	0.107118
	CGAGCCTGCACCCACGTTTG	SPCC1827.02c	SPCC1827.02c		0.220765	0.278824	0.435941		0.0748824	0.107118
GACCGACCCATCGCCAAATC	CGTGGAACGAGCAAAATGCG	SPBC2F12.11c	rep2	-0.101824	-0.109353	-0.127647	-0.045	0.0437647	0.0513529	0.107059
GGCTTTCATCCGCATCCCCA	GCCGCCAGATTCACCAAGCC	SPAC22F8.12c	shf1	-0.0412941	0.124059	-0.0955294	0.0589412	0.161353	0.0204118	0.107059
GCACGCCCAAGCAATGATCC	TCCGACGACATCCACAGACC	SPCC1494.08c	SPCC1494.08c	0.0152941	0.0277059	-0.115176	-0.0712353	0.0114706	0.00505882	0.106412
TCGGTCTCGCCCATTCTGCA	TGCTGAGTGAGTGGCGTGGG	SPBC2G2.14	SPBC2G2.14	-0.0357059	-0.0478824	0.0142353	-0.0193529	-0.0255294	0.0458824	0.106176
CGGCAGGGTCAGGCAGTAGC	TGCAGACAGCGAAAACCCCC	SPBC14C8.03	fma2	0.177647	0.135588	0.0427059	-0.0228235	0.0582941	0.0823529	0.106059
GAGAATAGGTGGCGTGGCGG	TATGGCAGCACGGGGACAGA	SPAC17G8.08c	SPAC17G8.08c	0.0592353	0.0794706	0.100647	0.108176	0.0235294	0.0921176	0.105941
CGCCCGACGCCTAGTGCAAT	ACATTAAGGTGGTGGCGGCC	SPAC15A10.03c	rad54	0.0554706	0.0669412	-0.144765	0.0841765	0.0706471	0.143588	0.105824
CGCCGTTTGCGGAATTTTTG	CTAGGGCGGACAGCAAGGCT	SPBC1703.06	pof10	-0.0244118	0.00482353	-0.0402941	5.88e-05	0.00164706	-0.008	0.105647
CTCCTTCCCGGGCACCTCCA	ATTGTTCGCCGCTCATCGGA	SPAC1B2.04	cox6	-0.204294	-0.0113529	-0.184353	-0.193176	0.270235	0.105941	0.105529
GCAGCCCAGACGAATCACGC		SPAC1556.04c	cdd1	0.0672353	0.0762353	-0.103235	-0.0811765	0.0449412	0.111588	0.104941
TTCGGTTAGCCCCCCCCATC	GTCGGTGAAGGAGGGCGGTA	SPAC9E9.11	plr1		-0.0550588	0.0961176	0.0618824		0.059	0.104529
GCAGGGCCTTCGATTGGCTT	CTTTGCTGCGTCTGCGGTTG	SPAPB1A10.09	ase1	0.0228235	-0.0594118	-0.159118	-0.0299412	0.288765	0.0198824	0.103176
TTCTTCGGCTCGCGGTCTGG	GGGGAGCCTGAAGCACAACG	SPCC16C4.11	pef1	-0.176824	-0.154941	-0.269235	-0.186	0.0833529	0.101353	0.102824
CCGCAGCTTCCCGTTCCATT	GCCTTATTCATCCCGCCGTG	SPAC23C11.10	usb1		0.0250588	-0.0531176	0.0145882		0.0594706	0.102471
CGATATCCCCCCGACCCTTT		SPCC737.09c	hmt1	0.346235	0.422353	0.419118	0.453118	-0.0453529	0.000705882	0.102294
TAGCCGTCGACCATGCCCGT	AACTCGCCCGCCCTTGGAAA	SPBC16C6.09	ogm4		0.266059	-0.0613529	0.0218235		0.0965882	0.102235
GGAGGGCGATTGTCTGGAGG	CGAGCGGGTCAAGGTCTGGT	SPBC28F2.10c	ngg1	0.342176	0.394176	0.360941	0.409059	0.0887647	0.0568235	0.101471
ACTCGCTCCCCCCCATCCTC	GACCCCCGTTCTCCTGCTCC	SPAC3F10.06c	SPAC3F10.06c	-0.126647	-0.119176	-0.0458824	-0.033	-0.0875882	0.00658823	0.101412
GCGCCCTCGGTCAACTGTCT	AATCCCCTCGTCCCCTCGTC	SPBC16A3.07c	nrm1		-0.0399412	-0.0855882	-0.0777647		0.0485882	0.101353
TAAGCCGGCGACGGGAGGAG	TTAGCAGCAGGTGCGGACGC	SPCC4B3.13	SPCC4B3.13	-0.0140588	0.0395882	0.00347059	-0.0712353	0.0769412	0.0378235	0.100471
CTGCTCGCGCGGTGCTTTAT	AGCAGCCACCCCGAGACGAA	SPCC622.12c	gdh1	0.103412	0.165294	0.175882	0.116706	0.0953529	0.0396471	0.100412
	CCAACAAACGCGGCCAAAGC	SPCC364.02c	bis1	0.114118	-0.00676471	0.0315882	0.0104118	0.000823529	-0.0334118	0.100412
TGCTTGGCGCTTGGGTTTAA	GAATTTGCTTATCCCGCCCG	SPAC3H5.09c	SPAC3H5.09c	0.0425294	0.0325882	0.0871176	0.113059	-0.027	-0.0313529	0.0997059
TCGTGTCAAGGTGGCGCAGG;TCGTGTCAAGGTGGCGCAAG	AGATTTGTGCGCCCGGACTG	SPAC17A2.09c	csx1	-0.0710588	-0.0494706	0.0510588	-0.0241176	0.0174118	-0.0291176	0.0991765
TCAAGAATGCCCCCCGAAAG	CACACCCGTCCAAGGCTCAA	SPCC285.17	spp27	0.165941	-0.0358235	-0.0524706	-0.0188235	0.111412	-0.0144118	0.0991176
GAACCGCAGGACATCGCCCT	CACCTACAACCCGGCCAGCA	SPAC8C9.17c	spc34	0.108824	0.0438824	0.00370588	0.0904118	0.192294	0.036	0.0986471
GGGGCAACGCAGGTACGAAT	TCATAGAGTTTCGGCCGCGC	SPCC790.02	pep3	0.0362353	0.0574118	-0.0644118	-0.0795294	0.0362353	0.0389412	0.0983529
TTGATCGTCCTTTTGCCGCG	CAAAGCTCCCCACGCCCTTT	SPCC1919.04	SPCC1919.04		0.128471	0.186176	-0.0893529		-0.121706	0.0983529
TGGATTCAGCGGCCAGGAGG	CCACTGATTACCGGGCGGGA	SPAC22H10.07	scd2	0.0717059	0.00476471	0.0606471	0.0101765	0.205235	0.158941	0.0982941
GGGCTCAAATCCGGCGACGT	GGCGAGCTAGTGGCGGGGTT	SPAC2F3.02	SPAC2F3.02	0.395824	0.190471	0.0143529	0.222529	0.195941	-0.0375294	0.0981765
CGACCCCTACCGCTTTCTGG	CGATGGCGCAGGGATTGTCA	SPBC1703.12	ubp9	0.0831176	0.0161176	0.282176	0.261529	0.0604706	0.0827059	0.0981176
CCACCAACGCCCAACCCAAA	GTCTCGTGGCTCTGCGCGTT	SPCP20C8.03	SPCP20C8.03	-0.108294	0.0304118	0.0330588	0.0228235	-0.102588	-0.0259412	0.0980588
TGCCCGACAGCACATGCAAC	TTACTGCGGCCTGACCACCA	SPAC9.07c	SPAC9.07c	0.0424118	0.0391765	-0.0799412	0.0113529	0.0351765	0.0288235	0.098
CCCCTCGTTCCTCCATCTGC	GAGATGGCGGATAGGGAGCG	SPAC29A4.19c	cta5	-0.0160588	-0.0441176	-0.0651765	-0.0942353	-0.036	0.0527059	0.0978824
ATCATCCATCAACGGGCGCG		SPBC1105.04c	cbp1	-0.116235	-0.00541176	-0.0412941	-0.103118	0.111059	0.079	0.0975882
TGGGTGGCTGTGGGTCTGGT	ACCTTGTTCGTTGCGGGTCG	SPAC31G5.19	SPAC31G5.19		-0.0682353	-0.183588	-0.156118		0.0546471	0.0973529
CCATGCCCACGAACAGACCA	CCCTGTGCACCCCCTTCTGA	SPBC16D10.02	trm11		-0.120706	-0.0862941	-0.0421765		0.0539412	0.0972941
CACATCCCCAGCACGCACAC	TTCTTCGCGTCCGTTGCCTC	SPBC19C7.10	bqt4	0.00141176	-0.0281176	-0.016	-0.0414706	0.0345882	0.0123529	0.0971765
CGGGCAGGCGAGTTGAGAAG	CGACGCTAACTTCCCCGCAC	SPAPB24D3.08c	SPAPB24D3.08c		0.0998824	0.0766471	0.00317647		0.0315294	0.0965882
ACACAAACGCAATCGGGCCT	GCGAACCAAGCCCACACCTT	SPBC839.14c	SPBC839.14c		0.0127059	0.0702941	-0.0275294		-0.00782353	0.0963529
TGCCCGCCATCTTTCGTGCT	ATCCCCAAACTGGACCGCCC	SPBC16G5.15c	fkh2		0.0601765	-0.0676471	-0.0808824		0.0811176	0.0962353
ACGCCCGCTTCTGCTTGATT	ATCGGCGGGAAACAACCACG	SPAC3F10.07c	erf4	-0.0535294	0.00570588	-0.217824	-0.127118	-0.0276471	0.0767059	0.0960588
GAAATGTCAGCGGCCGGTTG	GTCACGCCCAAACGAATCCG	SPAC23D3.04c	gpd2	0.0144706	-0.00617647	0.0212941	-0.0266471	0.0900588	0.0381176	0.0960588
CGAGCGCCCACCGATTTAGT	TCGGGTGAAGAGGGCAGGTC	SPBC3H7.14	mug176	-0.143118	0.0307647	0.0934118	0.157824	-0.197824	-0.0359412	0.096
TGTACCCGGCGCCTGCAAAT	TCCGGCGATGGGTCAGAAGG	SPCC330.03c	SPCC330.03c	0.0749412	0.294588	0.105	0.197706	-0.0421765	0.0385294	0.0958235
CTTCCTTCGTGTTGGGGCGT		SPAC23H4.17c	srb10	0.00235294	-0.0911765	0.0184706	-0.0791765	0.191765	0.0678235	0.0955294
GGAAGTGCGGATGGTTGGCG	GCTCACCCGTTCTCCCCCCA	SPCC757.04	SPCC757.04	-0.0228824	0.0631176	0.0577647	0.0235294	-0.0129412	0.0756471	0.0954706
TAGGCGGGCAAGAAACGAGC		SPCC757.05c	SPCC757.05c		0.0824118	0.0964118	0.0404118		0.0625882	0.0952353
TGCGGGACCAGGGAACAACG	ACATTGGGTTAGGGCTGCGG	SPAC664.14	amt2	0.029	0.0694706	0.320176	0.210294	0.0334706	0.0204118	0.0952353
ACGGCGAAACGGCAAGCAGA	GCACCTAACCGAAGCCAGCC	SPBC31F10.10c	SPBC31F10.10c	-0.120118	-0.0877059	-0.103176	-0.172647	-0.0386471	0.0186471	0.0952353
CGACGGAAGCCTAGCAGCCA	TGAGCGGAGATCAGCAACCG	SPCC126.06	twf1	0.0527059	-0.122353	-0.0508235	0.0573529	0.0684706	0.0648235	0.0950588
CCCGGCGAAGCTCAACGAAT	CTTTGACGACTCCGGCCCTA	SPAC9G1.04	oxa101		-0.0300588	0.0358824	0.0439412		0.0268235	0.0947647
CCTATCCTTCTCGACCGCTG	GCGGTGTCGGGGATGGAGGT	SPBC24C6.08c	bhd1	0.101294	0.219	0.400941	0.374529	-0.0494706	0.0575882	0.0945882
AGGGTAGGTGGCGGGCGAAG	GCGGTTGATGGTGGTGTGCG	SPBC56F2.05c	SPBC56F2.05c		-0.0745882	-0.268	-0.183941		0.0594706	0.0942941
GGCTCGCGGGCAACTGTTTT	TAGGCCTGCCCGTTTCTCCC	SPBC16D10.08c	SPBC16D10.08c		0.0839412	0.00282353	0.130353		-0.0478824	0.0938824
GATGGCTGTTGTTGCTGCGG	TCGCCCGCTATGGATCCTCT	SPBP4H10.05c	spe2		-0.0622941	0.147294	0.00170588		0.0707647	0.0933529
	TGATATAACGGGTGCGGCGG	SPCP20C8.01c	SPCP20C8.01c	-0.0388824	0.117059	0.126118	0.114882	-0.0242941	-0.00776471	0.0932353
TCGGGGTGGGGTTGAAGACA	ACGCATCTGAAACCGCCCAC	SPBC18E5.01	SPBC18E5.01		0.120471	0.0814118	0.061		0.0828824	0.0931765
AACAGCCCACGAGCACAGCG	CACCCCCGAACAAGCCTCAA	SPCC965.07c	gst2		-0.0369412	-0.0184706	-0.0363529		0.0588235	0.0931765
GATTCCTCGCACGCCCCATG	TGAAGTCCGAGGCCGTGTGG	SPBC839.04	rpl803	0.0860588	0.0517647	0.0405294	0.111882	0.108765	0.0785294	0.0931176
TGTAATGCGTTCCCCTGTGC	TGGGGGGGGGCTTATCGATG	SPBC651.04	SPBC651.04	0.0243529	0.0491765	0.00423529	0.0277059	-0.0412941	0.0738235	0.0930588
GGACGCCACCGAACACAAAA	GCCCCCATCCCCGACCTATT	SPAC3C7.08c	elf1		-0.244235	-0.326588	-0.471353		-0.0493529	0.093
TAATAGGGCCAACGCGCGGA	ACACCAATCCAAGCCCCCGC	SPBC18H10.11c	ppr2	-0.0312941	-0.0355882	-0.245529	-0.310235	0.244235	-0.0194706	0.0927059
CCCATGAGGCGAGTGATCCG	TCTCTGGTGCAGTCGCGCGT	SPCC1259.11c	gyp2	0.223412	0.131176	0.0352941	0.0671176	0.0501176	0.052	0.0926471
GAGGGAATCGTTGGCGGGTC	CATGGGGTGGGCGCTAGCAA	SPAC1486.02c	dsc2	-0.00870588	-0.0255882	0.096	0.0368235	0.100647	0.0454118	0.0924118
GCCAGACCTTTCCCGACCCC	TAGGCGGAAAGTGCGGTTGG	SPAC11G7.02	pub1	-0.0302941	0.0445294	-0.0960588	-0.0545294	0.128412	0.156235	0.0922353
TTCGATTGGACCCGGATGGT	AAATCCGCCCACAAGCACCC	SPBP16F5.03c	tra1		0.313647	0.348647	0.461294		0.0139412	0.0922353
TCAAGACCCCGAGCGCACCT	TGTGTCCCCTTGTACGCCCG	SPAC56F8.15	SPAC56F8.15	0.065	0.0516471	0.0419412	0.0235882	0.00705882	-0.00617647	0.0918824
CCCTTCTGTGCTCCACGTGC	CGGGAAAGTGCCAGCTAGGG	SPAC23H3.08c	bub3	-0.0812353	-0.0370588	0.00417647	0.0100588	-0.003	0.0594118	0.0915882
ATGAGCCTAGCGAGCGGTAC	GTCCGCAGCGTCCATACACT	SPBPB8B6.05c	SPBPB8B6.05c		-0.00123529	-0.0324706	-0.0507647		0.0628235	0.0914118
TAAAGGAGCGCACCCGGAAC	CAAAGTGCACATCCGGCTGG	SPBC776.04	sec2302	-0.140118	-0.039	0.0421765	-0.0915882	0.113882	-0.0377647	0.0912941
AAGGGGGGGCGAGGGAATAG	CTCGCCTTCCCTGCCACCTA	SPBC577.06c	stt4	0.0584118	0.0817059	0.117412	0.085	0.000764706	0.004	0.0911765
GCAGGCACGCGTTTTTACCA	GCGGGTCAAGCATGCAGTGG	SPCC777.08c	bit61		-0.0684706	-0.0747059	-0.160529		0.0881765	0.0909412
ACTCCCACACTTCGCGCTCA	GAGGGGGTCGGTAGGGGGGA	SPAC22H10.03c	kap114	0.0417647	0.164588	0.115235	0.081	-0.0445882	0.0529412	0.0905294
ACCCCACTGCAAGAGCCCAA	TACCCCTGGCAACCGAACCC	SPBC30D10.16	pha2	0.107706	0.0189412	0.0482941	0.136118	0.011	-0.00958824	0.0904118
GGCCATACGACCTCCCCCTG	AACCCTGCGCCGTACCCAAT	SPAC18G6.12c	SPAC18G6.12c	0.158765	0.171471	0.0587059	0.127176	0.0479412	0.00905882	0.0901765
ACGTGTGCGCGGTGATGATT	GATCGAGGAAATGCCTCTGG	SPCC645.07	rgf1		-0.00941177	-0.0784706	-0.0744118		0.0677647	0.0897059
TCCAGCCAGCCCGAACGAGT	GGCATTCGAGGGCAGAGCAG	SPBC29A3.18	cyt1		0.0392941	-0.0242353	-0.00688235		0.127294	0.0893529
GAGCCCCCAATTCCGCAGGC		SPBC4F6.10	vps901	0.315824	0.231471	0.241	0.0635882	0.0197647	0.104647	0.0891176
CAGAACCCCTCCGCAGCAGT	TACCTGCAAAGCCATCGCCA	SPCC1795.06	map2	0.0735882	0.0555294	0.0593529	0.0757647	-0.0395882	0.0626471	0.0890588
GAGGCCAGACGAACCGCGTA	ACTAAACCGTCGGCCGCCTA	SPAPB8E5.05	mfm1	0.00788235	0.0307647	-0.0710588	-0.0882941	-0.0169412	0.0612941	0.089
GGCGGGACATAGAGGGCACG	GTAGCGCGTTGCCCGAGGAG	SPAC11G7.04	ubi1	-0.0494706	-0.0852941	-0.0402353	-0.200118	0.0531765	0.105412	0.0888235
GGGCAATGGGATAAGCGGGG	GGTCAATCAGGGCAGGGGAA	SPCC24B10.08c	ada2		0.261941	0.163059	0.265059		0.0648235	0.0887647
ACAACCAGTCCCTCGCCTGC	GGGAGCGACAAACACGCACG	SPAC589.10c	SPAC589.10c	-0.0105294	-0.0474706	0.0553529	0.0960588	0.0602353	0.00858823	0.0886471
CCGACCCATGCTGAACCGTG	AACCATCGACAAAGGGGGCG	SPBC16G5.06	SPBC16G5.06	0.069	-0.0378824	0.0869412	0.007	0.165294	0.0408824	0.0884706
TCGGGGTGCGTGAGGCTTTG	TCTGAAGGTCCAAGCCCCGT	SPAC6G9.14	SPAC6G9.14	-0.0331176	-0.0941765	0.207941	0.137824	0.0849412	0.0407647	0.0884118
AACAGGGAGTGGGGAACCGG		SPBC660.11	tcg1	0.271294	0.417118	0.402706	0.559824	-0.0243529	0.0441765	0.0882941
ATGTCAACCCGCGCACCTGG		SPAC26F1.02	pnn1	-0.124294	0.00794118	-0.0721765	-0.0664706	0.0394706	0.0760588	0.0877647
ACGAGCGCTATAGTCCGCGA	CCATCGCGCTCGTTTCCACC	SPAC890.07c	rmt1		0.0134118	0.0494706	-0.000941176		0.093	0.0875294
GCCCTCCAAAATCTCCGCCT	AAACACCCCATCCGAGGAGT	SPBC32H8.01c	SPBC32H8.01c	-0.0221176	0.0434706	-0.0344706	-0.0967059	0.0254706	0.0423529	0.0871765
TCGGTCTGGGTGATAGGCGC		SPAC30C2.07	SPAC30C2.07	0.0857059	0.0366471	0.207353	0.227706	0.108941	-0.0142353	0.0871765
TGGGGCGCAATCACGAACAA	GTCAGGTGAATGCCGGGCCT	SPAC4C5.01	SPAC4C5.01	-0.008	0.00994118	-0.0391176	0.0499412	0.0276471	0.0969412	0.0869412
CAGAGAACGACGGGGTGGCG	GCTGGGGGAACGGTAAACAT	SPAC6F6.01	cch1	0.239647	0.238471	0.138647	0.241647	-0.00482353	0.150882	0.0867059
CGGGGGCACGACGGTAATGA	ACAGCCCCGCACACCATGAC	SPBC1778.01c	zuo1	-0.0706471	-0.0686471	-0.0361176	-0.117412	0.0476471	-0.0696471	0.0867059
GCTGGTTTCGCATCTCCGTG	TCTGAATGAGCGCAGGGCAC	SPCC4G3.09c	gyp3		-0.0564706	-0.0220588	-0.0394706		0.00388235	0.0866471
CCACTCGCCCCACGCTCTAC	TTCCCCCTGGCGTTCATTGT	SPBC146.06c	SPBC146.06c		0.000941176	0.103824	0.0175882		0.0129412	0.0861765
	GAGCCACCCCGTACCAAGGA	SPAC22F3.09c	res2	-0.0771176	-0.197	-0.0928235	0.0406471	0.110412	-0.00888235	0.0861176
ATGCTGCCGGCTCGTACTGC	TGTGACGTTTTGGCGGACGA	SPBC25H2.16c	SPBC25H2.16c	-0.00464706	-0.122471	-0.197471	-0.214941	-0.0677647	-0.00211765	0.0859412
GGGTGGCGGAACAAAGTGGT		SPBC11C11.06c	SPBC11C11.06c	0.0432353	0.0742353	-0.00917647	0.0777647	0.0505882	-0.0101176	0.0857647
GCCCAGTTCTCCCCGTGTGA	CGCCCCCACAACAGACATGG	SPCC1393.03	rps1501	-0.154059	0.102706	-0.0458824	-0.164118	0.0315294	0.132471	0.0855882
ACTGCGGGCTACATGGGGGT	GGCGTGATGTCGCGTGTAGC	SPAC4G8.04	SPAC4G8.04	0.117882	0.024	0.0358235	0.0922941	0.0425294	0.00535294	0.0855882
TTGACCCGACACCATCTCCG	GACACCATCATCCACCCGCT	SPCC1259.09c	pdx1		-0.0208824	0.0408824	0.0317059		0.0422353	0.0854706
GTGGCTGGGTCGGGTACGTC	TCCGACCGCACAAGCACTCA	SPAC343.06c	SPAC343.06c	0.0997059	-0.00205882	0.0181765	0.068	0.0409412	0.0629412	0.0853529
CCGGATACGTGCCAAGCCCA		SPBC28E12.04	SPBC28E12.04	-0.0260588	-0.0838235	-0.0196471	-0.0338235	0.349	0.0254118	0.0846471
TCTGCCTATACGCGACGCCG	TCCCGATGTTGTAGCGTCGC	SPBC216.04c	SPBC216.04c	0.0482353	0.127235	0.115529	0.198471	-0.0307059	-0.00352941	0.0845294
CCCCCCAAAAAGCAAGGACC	CAGATCCCCCATTACCCCGA	SPCC1682.15	mug122	0.0418824	0.0469412	-0.0219412	-0.018	0.0394118	0.0135294	0.0841765
CCAACACGGAAGGCCCCAAG	AACCTGAACCGTGCGCCCTC	SPAC1006.03c	red1	-0.130588	-0.125059	-0.0591176	-0.0833529	0.0288235	0.0741765	0.0837059
	TGGCGGAGGCAAGACAGGAA	SPAC26A3.07c	rpl1101	-0.0122353	-0.0688235	-0.0157647	0.0145882	0.0427647	-0.0142353	0.0834706
ATGGGGTCAAGCGGTAGCCA	GGGCGCCAAGGGTGTCAATC	SPAC16C9.05	cph1	0.201941	0.196294	0.125824	0.137765	0.0864118	0.0630588	0.0832941
TGGGGGCTTAAGTGGCAGGA		SPCC1020.09	gnr1	-0.128471	0.0284118	0.00394118	0.00311765	-0.148176	0.0673529	0.0832353
CCCCCAGAAAGCGCACAAGC	CCCGGTCCCAGAATGCCTAA	SPBC16H5.13	SPBC16H5.13	0.0887059	-0.192	-0.108353	-0.0642941	0.333471	0.00317647	0.0829412
ACAGTGGCGCGAACAAGGGA		SPAC644.13c	SPAC644.13c	-0.118647	0.0987647	0.000941176	0.00235294	-0.0591176	0.0745294	0.0824118
TAGTTTACCCGCGCGCCATT	TCACCCATCGTTTGCCGTCA	SPAC1786.01c	SPAC1786.01c	0.0261176	0.0379412	0.004	-0.018	-0.172353	0.0337647	0.0822941
AGGCCGCGGTACCCAATCTA	CAACCCCCTTTTCCGCCATT	SPBC30B4.06c	SPBC30B4.06c	-0.101529	-0.0824118	-0.128412	-0.177706	0.157588	0.0572941	0.0821765
ACCTTTGAATCCGCCCCACA	TGAACGAGGGGCCGGAACAA	SPCC1450.02	bdf1		-0.0344118	0.216824	0.191706		0.0928824	0.0818824
TAACGTGGGCCGGATCAAGC	CAGACCCCGGACAACGCTTC	SPAC821.03c	SPAC821.03c		-0.00676471	-0.0484118	0.0161176		0.054	0.0818824
TCTGGGGAAACGGGATGCGT	CGGGGTTTGTAGGGCGGCTT	SPAC22H10.09	SPAC22H10.09	-0.110765	-0.0531765	-0.132412	-0.122941	0.142059	0.0558824	0.0818235
CTGCCCGCTCCCATCCCTAG	CCAACACTTCCCCGCAACCT	SPBC1711.04	SPBC1711.04	0.111471	0.0240588	0.0604706	0.0748235	0.119588	0.034	0.0814706
GTTTACGCAGCCAGCCCTCC	CAACCCCTGACCCTTCCCGA	SPCC1739.14	npp106	-0.0991176	-0.0819412	-0.158059	-0.142235	0.100529	0.0805294	0.0812941
GCCTCCCCTAGCCCCCTTCC	GGAATGGGTCAAGTGCGGGT	SPBC2D10.13	est1	0.0608235	0.0184706	-0.104059	-0.0418824	0.0582941	0.109647	0.0812353
CCCCGCGACTGTGTTATGGA	CGCCAAGATCGGAGACACCC	SPCC663.06c	SPCC663.06c		0.170588	0.245706	0.0587647	-1.03324	-0.0684118	0.0811176
AACGAGCACAGCGGGACAGT	GGCGCGGACGGAGTTGTATG	SPCC737.04	SPCC737.04		0.0272941	0.0176471	0.0212941		0.0397647	0.0807647
CGACGAACGAACTGGCACGG	CGGGTCTGAGGGGCGATAAG;CGGGTCTGAGGGGCCGATAA	SPAP27G11.15	slx1	0.0155294	0.0518824	0.0342353	0.0152353	0.000235294	0.0785294	0.0807059
GCGCACACCTGACTTCCCCC		SPBC32F12.12c	SPBC32F12.12c	0.126294	-0.0170588	-0.0460588	0.0173529	-0.06	0.0180588	0.0807059
GCGGCCATTCAGTACCCCTT	ACGACGGACTGGACGGACCT	SPCC1442.05c	SPCC1442.05c	-0.0458235	-0.0255294	-0.131941	-0.0568235	0.0485294	0.0490588	0.0801765
TCGCCTAGGGTCGCTTTCGA	TATCCTACGGGTGCGCCCAA	SPAPB17E12.14c	SPAPB17E12.14c		0.106941	-0.0161176	0.00705882		0.116647	0.0801176
CCTCAACCGACTCCCCGAAT	CACGTGACAAGGCCCCAGCT	SPBC32H8.03	bem46	-0.0342941	-0.0555882	-0.0415882	5.88e-05	0.0142941	0.0140588	0.0801176
	CGGACTTTGCAGACGGCGCT	SPCC1450.07c	SPCC1450.07c		0.0682941	0.0844706	-0.0267059	-0.716059	-0.00641176	0.0801176
GAGGGGGACAGGGGAGGGCT	AGCGGCAAGCGAAGGCAGAT	SPBC12C2.03c	SPBC12C2.03c	0.0304118	0.113	0.144412	0.0811176	0.0655294	0.0227647	0.0800588
TTGTACGGCCCGCTGTAACA	AGTCCGTGTCGGAACGAGTG	SPBP4H10.19c	SPBP4H10.19c		0.0804706	0.0942941	0.0118235		0.0495882	0.08
CGCATTTCACCCGACTCCGC	TTTCCCGCGCCGTGTAGCTC	SPBC428.06c	rxt2	0.00823529	0.00211765	0.026	-0.0553529	-0.107765	0.0692353	0.0797647
	TACTATTCCCCGCGCCCACG	SPCC63.14	SPCC63.14	-0.0292353	-0.0528235	0.00735294	0.0445882	-0.0141765	-0.0603529	0.0797647
TGCGGGGAAACGCCAGGATA	TGCCACTTCCGTCCCGTCCT	SPCC306.04c	set1	0.0841176	0.0277059	-0.115941	-0.118706	0.144765	0.0393529	0.0791176
CATTTTGTCGGCGGGAGCGT	CGCCCCACACAAAACCCAAT	SPAC3F10.05c	mug113	0.313765	0.270882	0.161294	0.184824	0.0964706	0.00741176	0.0789412
GGCAGCTTTAAATTGGGCGG	TAAAGCCCCGCCCAAAGTGA	SPAC6F12.06	SPAC6F12.06	0.258176	0.112	0.121706	0.232118	0.0681765	0.00664706	0.0785882
CGGGTTAGTAGTCGGCGCAT	TAGCGACTCCGGGTTCGTCT	SPAC683.03	SPAC683.03		0.0156471	-0.0601176	-0.105588		0.0787647	0.0784118
	CGGGGCCAATTATCAGGGGA	SPCC584.15c	SPCC584.15c	0.0137059	0.0678235	0.116765	0.00247059	0.00458824	0.0113529	0.0783529
AATCCTTCGGCGCGTCTTCG		SPCC1450.08c	wtf16	-0.0150588	-0.0141765	0.003	-0.134765	0.11	0.0118824	0.0781176
GCTGGTAAGCGGGCCCTGGA	TTTTTGAGGGGGCTGCGCTA	SPBC17A3.06	SPBC17A3.06	-0.257588	-0.161765	-0.168294	-0.175176	-0.105882	-0.00347059	0.078
CTGACCCGCTTGTTACCGCC	TTAAAGTCACCCGGCCAGCG	SPAC17A2.06c	vps8	0.0959412	0.0232941	0.0670588	-0.0627059	-0.100471	0.0638235	0.0778824
GATTCGCTTCGTTGGTGGCA	TTAGGGGTCGCGGAATACGG	SPAC1F7.06	SPAC1F7.06		0.0507059	0.224059	0.133824		0.0635882	0.0778824
GGGTATGCGTTGGTCGAGGC	AAGATCGGAAGCGGCAGGGT	SPCC1183.10	wtf10		0.0381176	0.00929412	0.0197647		0.0588824	0.0777647
ACATTCTCTGGGCCCGCTTG	AAAGAAAACAACCGGGCGCG	SPBC1921.07c	sgf29	0.322412	0.277235	0.299	0.293353	0.0281765	-0.0153529	0.0776471
CACAACCAGAGGAGCGCCGT		SPAC10F6.16	mug134		0.170294	0.0702941	0.150118		0.00488235	0.0768824
TGGAGACGAGAGCGCGAGGT	GTGAAGGCAGGAAGGGGCGG	SPCC777.15	SPCC777.15		0.0488235	-0.0527647	-0.00982353		0.0291765	0.0768235
	TTGGGCGGGGATCGAACTAC	SPAC4D7.07c	SPAC4D7.07c		-0.0342353	0.0632353	0.0581765	-0.276588	0.0434118	0.0767647
CCCCCTATTGCCTCCCGAAG	CCCACATATGCCCCCCAGAG	SPBC18E5.04	rpl1001	0.389235	0.127059	-0.103	0.0168235	0.187235	0.0771765	0.0765882
GGGGATTAGCGCGCACTTTG	GGGCGGCGTATTTGCATGTC	SPBC947.15c	SPBC947.15c	0.0668824	-0.0637647	-0.0523529	-0.129529	0.337412	0.0478235	0.0764706
TCGGCGGGGAGTATTGTGCT	ACCCTTTGCGTTGGCCGTAC	SPBC609.02	ptn1	0.127765	0.168471	0.376588	0.265235	0.0469412	0.0780588	0.0760588
CTTTGGGCTAGCGGGGGATG	GATGGATTGATTCGGCGCGT	SPAC30C2.02	mmd1	0.476176	0.214941	-0.0702941	-0.00147059	0.399235	0.106	0.076
ACGAAGCATGGGGGCCAGAG	CTGGGGGTCGTCGGAGCTTC	SPAC3G9.08	png1		0.0995294	-0.158647	-0.0614706		0.0859412	0.0759412
AGTGGTTGCTCGTCAGGGCG	GCTTGAGTATGGGGCGCGGT	SPBC1685.10	rps27		0.0894706	-0.0963529	-0.0544118		0.0491176	0.0757059
TCCGCACCCGCCTCTACACC	CAACCTCTTCTTGCCCCGCC	SPAC1B3.16c	vht1	0.115059	-0.109353	-0.124294	-0.160176	0.194941	0.0455294	0.0757059
GTTGGGGGTGCCTTTGGGAT	CCTGCCCGAATACCGCGATA	SPCC4B3.11c	SPCC4B3.11c	0.0601176	0.0602941	0.00582353	0.0170588	0.158118	0.0274118	0.0755882
ACAGTCCCAACGCACAGGCA	AGGATGGCTGATTGCGGAGG	SPAC30D11.11	SPAC30D11.11	0.0297647	0.0190588	-0.0183529	0.0325294	-0.0188824	0.0505294	0.0755294
TGGTCTTCTCCGGCCCTCCC	GTACCCACGAAGTCCCCAGC	SPBC725.14	arg6	-0.0444118	-0.0154118	-0.0264118	-0.105706	0.0489412	0.00211765	0.0755294
GAGTCGGCGGGTTGAAGGTG	CTGTAGAACGCCGGCCCATG	SPCC4F11.04c	imt2		0.00870588	-0.0895294	-0.0699412		0.133235	0.0751765
TGGGCGAAACGGGCATGAAC	GGCGGAACTTGAGGGGAGGT	SPBC19C2.13c	ctu2	-0.0221765	-0.00582353	-0.0423529	0.0898824	0.180176	0.0295294	0.0751176
GCTGGGTTCCCCTCGGATCT	GACCCCGCCTACAGCATTGG	SPAC10F6.17c	SPAC10F6.17c		0.00511765	0.0124706	0.0382353		-0.0109412	0.0751176
TTGACGGCAACTTGTGGGGG	CCGGCGCCCAAACGTTCTCT	SPCC1020.10	oca2	-0.00247059	-0.117824	-0.0625294	-0.0837647	0.00147059	-0.0142353	0.0749412
CCACCCACGTCCTTTTGCCC	TCCCGCCCAAAACCGATAGC	SPAC1782.04	cox24	0.0191176	0.0375882	-0.0494118	0.0276471	0.169941	0.0811765	0.0747059
TTCGGCGCGTTATCCCTCAC	AGGCCCGCGAAGCAAATTTC	SPAC9G1.11c	spn4	0.162588	0.0177059	-0.103	-0.0475882	-0.221588	0.0378824	0.0746471
AGCTGCAGCCGGAGTTTTGC	TCCGAGGCGGTTTTTTTTTC	SPAC26A3.04	rpl2002	-0.110412	-0.201	-0.183706	-0.339706	0.0992353	0.0198824	0.0744706
GATGCCTTCCCTCGGTTCGC		SPAPB8E5.10	SPAPB8E5.10	0.00976471	-0.004	-0.0942941	-0.0494706	-0.00776471	0.0822941	0.0740588
CCCCCACTTAGGCCGTCTGC	GCTGGGGGCTTGACGTTTTC	SPCC417.07c	mto1	0.00217647	0.0401176	-0.0522353	0.0214118	0.127647	0.0658824	0.0740588
TCAACCCGGGCGTCACGAAC		SPAC589.07c	atg18	-0.051	-0.0246471	-0.191706	-0.104706	0.00405882	0.0494706	0.0731176
CGTGCTGTTCCCGTTGCTTC	CAAGGGAAGCGAAGCGACCA	SPACUNK4.08	SPACUNK4.08	0.0354706	0.0508235	-0.0588824	-0.0311176	0.102647	0.0595294	0.073
GCGGGCCCTTTGAGTATCGG	AAGGCAACCACTACCCCCGT	SPAC1F7.01c	spt6		0.105588	-0.184588	0.0481765		0.05	0.0724706
CCGATTTTTCCCGCGTGCCA	GAGCGGGGGTGATCAGGTGT	SPBC16H5.06	rip1	-0.0273529	-0.00894118	-0.330588	-0.215118	0.0641765	0.0221765	0.0724706
CGGTGCAGCCGTAAGGGTAT	AACGGAGCGCCAGCTAGAAG	SPAPB17E12.04c	csn2		-0.105471	-0.236529	-0.177765		0.0108235	0.0724706
AGCGAGGGTGAGAGGGTGGG	ACCGAGCCACTGATTCCGCA	SPAC644.07	SPAC644.07	-0.0111176	-0.0196471	-0.0566471	-0.0806471	0.419353	0.0703529	0.0721176
TGATCGCCTTTCCTTCGCCA	CGTAAGGGCCCAATCCGGTC	SPCC737.03c	ima1		0.0157059	0.0214706	0.0224118		0.0350588	0.0719412
CCGTCCTACTCCCGTCGCCA	CTCGCTCTGCCTGCCTTTCC	SPAC3H8.09c	nab3	0.0378824	0.0384706	-0.0196471	-0.0629412	0.0968235	0.0510588	0.0717647
ACTCGCCCCTCTTGTCACCG	AGGGTGGTGTGGACGGCTGC	SPCC63.06	SPCC63.06	-0.0472353	-0.0506471	-0.111941	-0.0820588	0.0491765	0.0523529	0.0716471
CCGCCCTCACCCTATCGCAT	CAAACCGGGAACGAGGCAGT	SPAC16C9.07	pom2	0.0141176	-0.00217647	0.0477647	0.0321765	0.0415294	0.0245294	0.0715294
CGGCGTGGGTCGGTTAGGTG	CGAACCTCCGTCACCCCCTC	SPBC3B8.04c	SPBC3B8.04c	0.0901176	-0.0232941	0.213294	0.210235	0.0398235	0.00958824	0.0714706
ATATCCGAAACCCTGGCCCG	TCTCAATGCCGTCCCCAGGT	SPAC8F11.08c	SPAC8F11.08c	-0.0131176	-0.0108235	-0.107765	-0.00347059	-0.0408824	0.0560588	0.0714118
TCAGCCCCTTATTGGACCGG	CCGATTTGCCGATGCTCCCT	SPBC713.08	mim1		-0.00823529	-0.270706	-0.101235		0.101	0.0713529
CCGGCAAAGGCACACCAGTA	CCTGTGCCCTAAAGCCCGTC	SPBC3B8.03	SPBC3B8.03	-0.0367647	0.0658235	0.00576471	0.0747647	0.0518235	0.028	0.0713529
AGGAATGGGTGAGGGTCGCG	ACGGGCCGATGATGCACTTG	SPAC688.06c	slx4	0.0508235	-0.00505882	-0.119235	0.015	0.0628235	0.0462941	0.0712941
CAGGGCGGTCAAAGTCGTCA	TGAACCACCCGCAAGCATCC	SPBC32F12.11	tdh1		0.0397647	-0.0855882	-0.0821765		0.0650588	0.0708824
GGAAGGCGCCGGGACTAATG	GCAACTGTCCCCAACCCGAA	SPAC6F6.04c	SPAC6F6.04c	0.00735294	-0.016	-0.0126471	0.100176	0.0587647	-0.0310588	0.0708235
CCGCACCCCCCATATTCAGC	GGAGGGCTGTGGGGGTCAAT	SPBC649.03	rhp14	-0.0722941	-0.0612353	-0.0954706	-0.0758824	0.0242941	0.102647	0.0707059
GGGCGCTGGGGATAGAGGTT	TCCGGAGGCATGCAAACAAC	SPBC17A3.05c	SPBC17A3.05c		-0.0294706	-0.213412	-0.136471		0.0201765	0.0705294
AATATCCCGCGGCCCAAATC	GTTCCTCTGTCGCGGACCTT	SPBC839.03c	SPBC839.03c	0.0248235	-0.112706	-0.0373529	-0.114588	0.0781765	0.0590588	0.0704118
ACTTCGCCCCGTCAAACCCC	CAGGAGCGGACAAAGCGGAA	SPAC1B3.03c	wis2	-0.0346471	0.0697647	0.031	0.0817647	0.0731176	0.0547059	0.0704118
GCAGCTGACCGGGGAGGTTC	AGGCGGAGAAGGCGGTACTG	SPAC637.07	moe1	-0.180824	-0.0425882	-0.0586471	-0.0525294	0.000411765	0.00264706	0.0702941
CAACGAGCACCCCAACCCTC	ACCCCTAAAGCCCCGCCAAT	SPCC645.08c	snd1	0.0442941	0.0432353	-0.0382353	0.0230588	0.0412353	0.0468235	0.0702353
GGGGAGCCTGAAGCACAACG	ACGAGGCGAAGGGAACCACA	SPCC162.06c	SPCC162.06c	-0.0402941	-0.000235294	-0.112353	-0.087	0.0540588	0.0432941	0.0702353
AAATATGACCCGCGCCCTGA	CATTGGAGGCGCGTGGTTCT	SPCC1322.10	SPCC1322.10		0.143882	-0.0580588	0.088		0.0215294	0.0700588
CGCAGAATGAGGGCACGAGG	TGAAAAAGGCGTGATGGCGA	SPCC126.07c	SPCC126.07c	-0.0442353	0.035	-0.00311765	-0.000647059	-0.00152941	0.0495294	0.0694706
GCAGACATAACGGGCCACCA	AGCCCCCCATCCGTCCTACT	SPCC1884.01	SPCC1884.01	-0.112471	0.0547647	0.0548235	-0.0243529	-0.112412	-0.00641176	0.0692353
TTCCCCAACCCCATGACGTG	CCAGCCCTAACAAGCCCCGC	SPCC1223.02	nmt1	0.0165882	0.0342941	-0.0238235	0.0263529	-0.0410588	0.0611765	0.0689412
CTTCACCTCGGACGCCATCA	CTTGCCGCCCATAATCCGCT	SPCC622.15c	SPCC622.15c	0.0384706	0.175	0.113176	0.168176	-0.0462941	0.0381176	0.0688824
CAGCGAGAGCGAACCGAGCA	TCTGTGGGGCAGGGGTTGCT	SPCC584.13	SPCC584.13	0.00788235	-0.0278235	-0.0621176	-0.0184706	-0.0263529	0.0264118	0.0687059
GAATCGCCCGCCTGCTACTG	GACCTGCGCGCCCACTGATT	SPCC1450.12	SPCC1450.12	-0.0837059	-0.103471	-0.0435294	-0.0278235	-0.00652941	-0.00558824	0.0687059
ACATGTTTGGCGGCACCTCC	TATCCCCCAGGACGCGCTCA	SPCC1183.02	SPCC1183.02	-0.0118824	0.00670588	-0.0332941	0.00923529	0.0478235	0.0171176	0.0682941
TCCTGCGGGTTCTTGATCGG	GGGCGCGGGTAGGTAAACAC	SPAC13G7.02c	ssa1	-0.0689412	0.0243529	-0.0263529	-0.0507647	-0.0158824	-0.0165294	0.0682353
ACCCGCACTCCCGTTCCCAG	TGTGGCTGTTCGGCGCTTGT	SPBC27B12.14	SPBC27B12.14		0.00947059	0.0562353	0.0169412		-0.0318824	0.0682353
AGCAGTTAGGCCGCGGTCAG	TCGCTCCCACTGCCAATCTG	SPBC2A9.11c	SPBC2A9.11c	0.0492941	0.0558824	-0.0331176	-0.00823529	0.0271176	0.0387059	0.068
TCATGCTCCTGGTATCGCGG	GATGCAACGACCTGGAAGCG	SPBC29A3.03c	SPBC29A3.03c		0.0822941	0.135588	0.0657647		0.0380588	0.068
CGGCAGCGGGCAGTCAATAT	TATGTGGCCTGGATGCGGGG	SPAC25B8.18	SPAC25B8.18	0.119294	0.0665882	0.0942353	0.0933529	0.0794706	0.0332941	0.0674118
ACCGGAGACAGCACTTAGCA	GTGCTCGGCGGTTTGGGGGG	SPAC25B8.01	dap1	0.0291765	0.0209412	-0.065	-0.0305882	0.0348235	0.0394706	0.0672941
CTTCGCGTCCGGGTGTTTTG	ACTCCTCTCCCGAACCCCCA	SPBC577.11	SPBC577.11	-0.255824	-0.250647	-0.316412	-0.289235	-0.00188235	-0.0341765	0.0672353
GACCCGGAAGGCCCACGATG	AACCGGTGAGCGCCCAAATA	SPAC17G6.13	slt1	0.009	0.0211176	-0.0913529	-0.0495882	0.115412	0.0197647	0.0671765
TTTTCCCGGGCCCCTTCGTA;TTTTCCCGGCCCCTTCGTAC	TTCAAGACAAATCCGCCCGC	SPAC15E1.06	vps29	0.244588	0.00329412	-0.00405882	0.0491176	0.064	0.0691176	0.0667059
GTTCCGGCAGTCGGTCCCTA	ACCGTCTCCCGTGGGTCATT	SPBC16H5.08c	SPBC16H5.08c	-0.137118	-0.218118	-0.213118	-0.407176	-0.0170588	0.0700588	0.0666471
ACGTTTTTGCGCGGACATCA	ATGTCTCGGCCGCGTCTCTG	SPAC1486.04c	alm1	-0.0333529	0.0695882	-0.0157647	0.138059	-0.0567059	-0.0639412	0.0665294
GAAACGCCCCATGTGAACCG	AAAAAGGGCCATGAGCAGGT	SPAP8A3.07c	SPAP8A3.07c	-0.121941	-0.147176	-0.150706	-0.122118	0.155059	0.0193529	0.0662941
GCCCCGAACAGACAAAACCG	CGTTGTCGCGGGGGTGATGT	SPAC139.01c	SPAC139.01c	-0.0182941	-0.0355294	-0.0468235	-0.000764706	0.0205294	-0.00276471	0.0661765
CTGACGTAGGCTAGCTCGCA	CTGTCCTGGGCCAAGTGTCT	SPAP11E10.01	SPAP11E10.01		0.138765	0.0697059	0.0668235		0.0252353	0.0660588
GCCAGCCGCAAACACACGAG	ACGCGGTGCCAAGTCCTCAA	SPAPB1E7.02c	mcl1	0.131765	0.129529	0.0399412	0.0504706	0.106824	0.137529	0.0654118
AGTGATCCCGCGCCTCTTGA	TTAACGACCCGGCCAATGGG	SPBC1105.10	rav1	-0.137412	-0.288471	-0.353	-0.386176	0.0954118	0.0462353	0.0651765
ACTGAACGTTTGGCGCGACC	GCTGTGCGTTTTGCTGGTGT	SPBPB2B2.13	gal1	0.166412	0.0220588	-0.107529	-0.104941	0.110118	0.0684706	0.0645882
TGGGGCGAATGAGACAATGG	ACCGCTACCGCACTTCCCTG	SPCC1672.04c	SPCC1672.04c	-0.0837059	-0.041	-0.0687647	-0.0952941	0.380529	0.0194706	0.0644118
ACATTCTTCGCAAACCGCCC	GGCCGCTCCATCCTCCTTCG	SPAC13G6.06c	gcv2	-0.0236471	0.0362941	0.0281176	0.0535294	0.00982353	0.0388824	0.0642353
	GGGCGCCGTGCAGTCTCTTG	SPBC800.05c	atb2	0.0514118	-0.109588	-0.102059	-0.0552353	0.0760588	0.0177059	0.0641176
CCCGGCAATTCCTACCCCCC	GCGGGGGGTCATCTTCTTCG	SPAC806.05	SPAC806.05	-0.0704706	0.055	-0.00829412	-0.0480588	-0.096	0.00105882	0.064
GCTTGGCCTCCTCCCTGCTT	CCCAGCCCGACCAATAGCAT	SPAC824.07	SPAC824.07		0.0175882	0.0920588	0.135235		0.0154706	0.0636471
TGTTCTGCGCGTGGGGGATT	TCGGGGGTCATCAAAACGCA	SPAC23C11.06c	SPAC23C11.06c	-0.016	0.0392353	0.125	0.0791176	0.014	-0.0382353	0.0636471
GCGTTGCGGCTGGATTATGG	TCGGCTTTTCCCAGCAAGGT	SPBP8B7.09c	los1	0.00329412	-0.083	0.0187647	-0.000352941	0.13	0.0678235	0.0632353
CGTATTCCCCAGCGCCCAGT	ATTATGCGACCCGAGACCCG	SPCC1827.08c	pof7		0.00964706	-0.00794118	0.0539412		0.0170588	0.0631765
ATGCTGGGGGTCGGGTGTTT	TTCCCGGCCCAATGCGTTAT	SPAC29B12.05c	SPAC29B12.05c	-0.0354118	0.0539412	-0.0675882	-0.0259412	0.0839412	0.0441176	0.0630588
CTCATCCCAACATTCGCCCG	GGGGATGCAGCGCTTGTGTG	SPBC609.03	iqw1	-0.129	-0.0274706	-0.0544706	-0.0609412	0.007	0.00576471	0.0628824
ACCGGGCGCGAAATCACTAA	GCCGCTAATTCCAGACCCAG	SPBC36.06c	spo9	0.238118	0.316	0.119294	0.200647	0.0329412	0.0223529	0.0627647
ACCCCCTATCCGCCATCCTT	AACGGCTCGGTCCCTCACTG	SPAC8F11.05c	mug130	0.0559412	0.0344706	0.0394706	0.0298824	-0.0617059	0.0231176	0.0627059
TGCTTGGGCCGGACGTGAAT	AGATGTTCGGCGCGGTGAGA	SPAC23A1.06c	cmk2	-0.0850588	-0.190529	-0.146294	-0.128529	0.161176	-0.0246471	0.0626471
TCGGTCCGTGATGGGCATGT	CCTGCTCGGAGTAACGCCCC	SPAC1F8.04c	SPAC1F8.04c	-0.204824	-0.054	-0.149176	-0.228882	-0.0476471	-0.0347059	0.0625882
CCGCTATCGTCCCGTTTCCA		SPBC3H7.13	SPBC3H7.13	-0.0247059	0.0949412	0.266176	0.0831176	0.0609412	0.0438235	0.0624118
TTCGCGTGGTTTTTGTTGGG	CCCTGCTCTGTTTGCTGCGC	SPCC962.05	ast1		0.0734118	0.0259412	0.0324706		0.0693529	0.0622353
CGGCGGTATGGTGTCATGCA	GATGCCGAAATGGCCTAGCG	SPAC1002.14	itt1		0.0674118	0.0155294	0.0484706		0.0805882	0.0617647
CGGAACTGCACTCCAACGGC	CAGGGCAAAGCGAACTGCAA	SPBC3E7.02c	hsp16	0.131059	0.135	0.137235	0.152941	-0.0652353	0.0732941	0.0616471
ACTCCCGATCCCATCACACC	ACGGCTTGGTGGCGGAACTG	SPBC29A3.14c	trt1	0.0822353	-0.0467647	-0.0227647	0.00664706	0.0947647	0.00958824	0.0615882
TTGGCCCTTATTCGTCCCCC	TTGCTGCCTCCGCCTTGTTG	SPAC823.04	SPAC823.04	0.0144706	0.0557059	-0.0290588	0.0544118	0.0352353	-0.0566471	0.0614706
TTGCCCGGTTTCTTCATCGG	TCCCGGTCATCCCTCCGCTA	SPBC337.03	SPBC337.03	-0.253412	-0.0364118	-0.224941	-0.181529	-0.00294118	0.0518235	0.0612353
GTGGGAGACAGGAGGTGGCT		SPAC23E2.03c	ste7	0.0141765	0.081	0.0207059	-0.0161765	-0.021	0.0184706	0.0612353
ACACCATTTCATCGCCCCCC	TCTTGGGTGCGTTTGCTGCT	SPAC7D4.13c	SPAC7D4.13c	-0.0919412	-0.0782353	0.0771176	0.0570588	-0.0942941	-0.0358235	0.0607647
ACCCAGACGAGCACCACCGG	CTCCACAGCCGCCCAACCAC	SPAC6G9.13c	bqt1	0.111471	0.0372353	-0.116	-0.0669412	0.200882	0.0534118	0.0605882
GGTGCAAACGGAAAGCTGGG	CGTTGTTCCCCACTCCCCGA	SPAC13F5.03c	gld1	0.0255294	-0.0332353	-0.0432353	-0.0347059	0.0606471	0.00288235	0.0602353
	CCTTGGACGCTGGCAATGAA	SPBC32F12.02	rec14		0.077	-0.0792353			0.263824	0.0601176
ATTCTGCCCGAGTCCGCCTA	ACTGAGGGTGGAGGCGCGAA	SPBC2A9.08c	sec22	0.0618824	0.286647	0.0191765	0.0243529	0.00576471	0.0381765	0.0601176
ACGGGGGGTTATTTGCGATG	GTCCGTCGCCCATCAGTCCC	SPBC543.07	pek1	0.122353	0.115059	0.0341176	0.0441176	0.0396471	-0.00388235	0.0601176
TGGCCTTTGACCTTGGGCGT	TTTTGGACCTGGCTTGCACG	SPAC22G7.08	ppk8	0.0386471	0.0207647	0.0550588	0.023	0.0540588	-0.00358823	0.06
GTCTCCACTGCCCCTCCGCT	TGGTCTATCGGGGGGGAGCA	SPAC343.07	mug28	0.0332941	-0.0591176	-0.0362941	-0.0444118	0.0208235	0.0308235	0.0598824
CGTAGCCCCGTAACATCGCG	TATTGCAGCAGACACGCGGG	SPAC18B11.10	tup11	-0.122059	0.0342941	-0.0466471	-0.204353	-0.0456471	-0.0462941	0.0598824
TAGTGCGAGGGAAACGGGGG	CTTTCGTACCTCACCCCGCT	SPBC8E4.03	SPBC8E4.03	0.0762941	0.0880588	0.0610588	0.0814706	0.150706	0.00923529	0.0598235
AGCCATGCACAGACCACCGG	CCAACCAACCCAATAGCCCC	SPBC16A3.06	SPBC16A3.06		0.00888235	0.115647	0.0914118		0.101059	0.0593529
TCCGCCCGCTCGATGCTTAT	GGCTGAAGGGGAATGGTCGG	SPAC1F7.12	yak3		0.0325882	0.0644118	-0.00282353		0.0422941	0.0592941
CTAGTGTTCCCCGGCTGCGA	GCTACAACTTTACGGGCGGG	SPBC405.01	ade1	-0.0341176	0.0237059	-0.0321176	0.0661176	-0.138235	0.0417059	0.0591765
CCCCGTCCGCACATCAACAT	CAGTTGTTTGCGGGGCTCGT;AGTTGTTTGCGGGGCTCGTT	SPAC6G9.09c	rpl2401	-0.0531765	-0.0607059	-0.150824	-0.0601765	0.0475882	-0.00329412	0.0591176
GGGGCTCCACCTCGAACAGA	TCACCACGAGCGGCAACGAA	SPCC24B10.10c	SPCC24B10.10c		-0.0420588	-0.0225882	-0.0695882		0.0284706	0.0590588
GGCTTCCGTCGCGTTTGGTA	CCGGCTCGGCATAAACAGGA	SPBC354.03	swd3	-0.0904118	-0.0374118	-0.0374118	-0.103765	0.120118	0.0217059	0.0590588
ATGAATGAGTCCTGCGCCCC	ACAGGGGGCGATTAGACCGG	SPBC1105.01	rrp12		-0.0447647	0.00329412	-0.0104706		0.0134118	0.0587647
ACTCTGTTCCACCGGCGCTT	GCCTTTTCACCCTCGGCTCC	SPAC3A11.14c	pkl1		0.068	-0.0485294	0.0369412		0.11	0.0584706
CGTTAGAGTAGCCGAGGGGG	GACCCGCTTCCCGCCTACAG	SPAC17A2.07c	SPAC17A2.07c		0.0676471	-0.0167059	0.0771765		0.103529	0.0584706
CTCGCTCTTGCCCGTCCTCA	TGACCCAGTATACCCGGCCC	SPAC8C9.14	prr1		-0.00176471	0.00182353	0.0186471		0.00164706	0.0584706
CAGGTTCGCCCGTTGGAGAT		SPAPB1A10.10c	ypt71	-0.0544706	-0.0645294	-0.138765	-0.0603529	0.051	0.0133529	0.0583529
ATGCCCACCGTCAACCTCCC	CTAGCCGTTCGCGATTGGGT	SPAC7D4.03c	SPAC7D4.03c		0.0369412	0.012	0.0338235		0.0196471	0.0582353
AGAATCACAACCGCGCCAGT		SPAC23D3.13c	SPAC23D3.13c	0.0585294	-0.0313529	0.0328235	0.121235	0.0365294	-0.00811765	0.0582353
ATTCCAACACGCCGCAAGGG	CCGCCAAAAAAGAGCCCGTA	SPBC31F10.15c	atp15	-0.0393529	-0.0995882	-0.068	-0.0456471	0.137765	0.0336471	0.0581765
ACACGAGATGTTGGCCGCCC	CGCGGGACTAAAGCGAAAGT	SPAC11D3.07c	SPAC11D3.07c		0.00735294	0.0322353	-0.0466471		0.0654706	0.058
CCGGCACCCTTGCATTACCT	AAAAGGCCCGTCCGACACGC	SPBC25H2.08c	mrs2	-0.0510588	-0.0586471	-0.0377647	-0.0176471	0.102059	0.0152353	0.0579412
TCGCGGAGAGCACAGATTGG		SPBC947.02	apl2	-0.0583529	0.162471	-0.0598824	0.0442941	0.0110588	0.166118	0.0578824
TGGCAAGTGGAGGCGAGAGA;CGGCAAGTGGAGGCGAGAGA	TCCCTGTCTCGCCTACGCCT	SPAC1851.02	slc1	0.0949412	0.095	0.0633529	0.0710588	0.117176	0.0433529	0.0576471
GTAAGGAGGCGGCGGAGACC	TGCGCGTCATTTCGTCTCGG	SPBC14C8.15	SPBC14C8.15	-0.0152941	-0.015	0.0541176	-0.0501176	0.0555294	0.0317059	0.0576471
GCGGGCGATAGGGCGAAGTT	GGTCGCTTCATCCCTCGTGC	SPAC8C9.03	cgs1	-0.0194706	0.155176	0.00652941	0.0995882	0.0799412	0.0782353	0.0575294
CCGTTTGGGGCTGGGTTGAG	GCGGGTTGCATGTGTAGGGG	SPAC1142.07c	vps32	-0.0964706	-0.0578824	-0.0918235	-0.110176	-0.0818824	-0.0402941	0.0574706
TGGTGGACGGAACCCTTGGA	CGCCACTCCACGCCTAACCA	SPAC29B12.10c	pgt1	0.144176	0.0620588	0.123471	0.198882	-0.00123529	-0.00311765	0.0574118
GGTGGGGTGGGGTTCATTTG	GCAGGGGCCACACAATTGAA	SPAC869.07c	mel1		-0.0127647	-0.0164706	0.0274706		0.00647059	0.0572941
GTTGACGTAGCGCCTTCCCA	TCACCGCCCAAATGCACCTT	SPAC29B12.08	clr5	0.0521176	0.0803529	0.0838235	0.0155294	0.152471	-0.0491765	0.0572941
GCCGCCGCATCTCACTCAAC	TGCACCTGAAGAGCGACCCG	SPAC23H3.03c	npr2		-0.0344118	-0.241353	-0.262353		0.131882	0.0571176
GGGGCCTATGGTTGGTTCGA	CAAGAACGCAGCCGCCAAAA	SPCC584.11c	SPCC584.11c	0.0722353	0.0901765	0.178882	0.198529	-0.194765	0.0974706	0.0568824
AGGGAGGGATGCAAACGGGT	GGACGATCAATTGGCGAGCA	SPBC1921.05	ape2	0.0601176	0.0108824	0.0108235	0.00194118	0.0222353	0.0145882	0.0568235
AGGCTTTGGCGTGGGTGTTT	CCTCCGCACCAGACCCAACA	SPBC9B6.03	SPBC9B6.03	0.0991176	0.0788824	0.0473529	0.0713529	-0.0150588	0.0597647	0.0566471
CCCGGGAGCATTAGAGGTCG	GCAGCCGTTTGTGAGCCGTT	SPBC18A7.01	SPBC18A7.01	-0.0581765	-0.0124118	0.00994118	0.0209412	-0.00288235	0.0222941	0.0566471
GAAGGCAACGGGAGGGCACA		SPCC1739.01	SPCC1739.01	0.109235	0.0828235	0.238588	0.178412	0.00823529	-0.000352941	0.0564706
CAGAGAATGCGGGGGCGGTA	CAAAGGCTCACGAAGGGGGA	SPAC12G12.10	wdr21	-0.0280588	0.0484706	0.0231765	-0.0516471	-0.0319412	0.0436471	0.0562941
CTCCGCTTCGTTACCTCGCC	GCGTTCCACCCGCACTTCCT	SPAC2G11.13	atg22	-0.0392941	0.0146471	-0.0379412	-0.0396471	-0.00852941	0.0457059	0.0558824
TAAGACGTACGACACCGGGC	GGGAGATGGCGCGGTACCTG	SPBC32F12.08c	duo1		0.0572353	0.0282353	0.0283529		0.0344118	0.0558824
	CTGAAAGGGGTAGAGCGGCG	SPAC1142.03c	swi2	0.00235294	0.0157059	0.00770588	0.0204118	-0.0475882	0.0184118	0.0558824
CGGCATGTGGCTGGGTGTAG	ATTCATGATTGGGAGCGGCC	SPAC6B12.14c	SPAC6B12.14c		0.00341177	-0.0337647	-0.000823529		0.0763529	0.0558235
CCCAGAACCGACCTCCCCGA	AACCCCCTGCGCCACAATCC	SPCC70.02c	SPCC70.02c	-0.00223529	-0.0663529	-0.058	-0.0394706	0.0232353	0.0584706	0.0558235
TAAGCCATGGACCCGGATCG	TCCGGGGACGACGAAAGAGC	SPAC2G11.07c	ptc3	0.0431765	0.0903529	0.0358824	0.0378824	-0.007	-0.0164118	0.0558235
GATTTTGCTGGGGTTGCGCT	ACCCGTGCCGCTCTCTTTCC	SPCC1906.04	wtf20	-0.0222353	-0.109294	-0.0412941	-0.0742353	0.0122353	-0.0565882	0.0558235
CTGGGGACAACGGCAAAGCA	TACCGCCCTCGCTTCTCGCA	SPCC4G3.14	mdj1	0.0261765	0.0308235	0.0482941	-0.0278235	-0.0780588	-0.00552941	0.0557059
GGAGGAGGACGCAACGACGA	CGTTGGGCATCAGGGCTTCT	SPCC24B10.15	SPCC24B10.15	0.0498824	0.0341176	0.0682353	0.0167647	0.0246471	0.0358235	0.0556471
AGGGCGCGGAATTAAGGTCG	TAAAGGGACGGGGGAGCTGA	SPAC23H4.13c	SPAC23H4.13c	-0.00847059	-0.0301176	0.0905294	0.0822941	0.003	0.000705882	0.0555294
CACTAGGCCTTCCGGGGTCG	CGGTAATGCGCGCGGAAGTC	SPBC23G7.07c	SPBC23G7.07c	-0.0194706	-0.0872353	0.154412	0.0892941	0.00205882	-0.0226471	0.0555294
CACCTGCGCTCCCCCCATTT	ATGGCGGCAAGCGAAACAGC	SPBP8B7.31	SPBP8B7.31	0.0701765	-0.0553529	-0.0667059	-0.0317647	-0.00941177	0.0782941	0.0554706
AGCGGGCGGAGGGTTATCAG	ATTCTTCGTGCCCCCGTCCT	SPCC1620.04c	mug55	0.0363529	-0.0384706	-0.0464118	0.0290588	0.0185882	0.0255882	0.0554118
CTTGCGTTGTGCGGGCTTAT	AGGCGGATAGGGGTAGGCGT	SPCC16C4.17	mug123	0.00435294	0.0484118	0.0695294	0.0254706	0.0235882	-0.0187647	0.0553529
AGACCCAATCCCTACGCCCC	AAAAAAGAGCGCACCCACCG	SPCC794.10	SPCC794.10		0.166059	-0.100235	-0.0141176		0.149882	0.0552353
TGCGGGCGTTGGACTCTTTT	TTGAGCATTGGGCGAACGAG	SPCC74.06	mak3	-0.0104118	-0.0275882	-0.0134706	0.00423529	0.0841765	-0.0405882	0.055
GACGAAGCGCCAGGGAAACA	TCGGTCTCCCCATCGCCTTC	SPBC30B4.01c	wsc1		0.0722941	0.184882	0.0441176		0.0520588	0.0547059
CGGGGCTTTTGCGTCCTTAA	GGGTCAGCAGTCGTTTCCGC	SPAC328.05	SPAC328.05	-0.0184706	-0.0175882	-0.0441765	-0.0328824	0.00352941	-0.0290588	0.0546471
CACGTGAATTTGGCGGGACT	TGCTGCGTGTCGGGGTAGTT	SPCC1322.03	SPCC1322.03	-0.00576471	-0.0734706	0.105	-0.0794118	0.138647	-0.00370588	0.0545294
TGATAGGTTCCGCTCCCCGT	ATTGGATTGCGCCCCTGGAT	SPAC30D11.05	aps3		0.201765	0.219118	0.165647		0.101294	0.0544706
CCATTGGGGGGTCGTCGTCC	TGCATAGAAGCTGCCGCGAC	SPAC1610.03c	crp79	0.0765294	0.0969412	0.375353	0.254176	0.0767647	0.0877059	0.0544118
GCATTTCGCATTCGCCTGCC	ATCCCGTGGCCCTTTTAGCC	SPBC685.07c	rpl2701	0.0145882	0.0135882	0.0336471	-0.0258235	0.0567647	0.0182353	0.0544118
GGCGGGGGGGTAAGCGATAG	GGGAACGAAGTAGCGCTGGG	SPBC3B9.04	SPBC3B9.04		-0.0883529	0.0111176	0.00364706		-0.00364706	0.0542941
AGCACGGGCGCGAAACTATG	ACATGCCCCTTGCCCGACCT	SPCC736.05	wtf7	-0.0403529	-0.0600588	0.0591176	-0.0180588	-0.0777647	-0.0357647	0.0541176
GACACCTAGCGGCCGAAACC	CTGGGGGATATGCGGGTCGA	SPBC902.06	mto2	-0.0211176	-0.042	0.119941	0.0397647	-0.197529	0.0121176	0.0539412
ATCTCCCCCCACTCCAGGCA	TGGACCGGCCTGGAGCTGAT	SPAPJ691.02	SPAPJ691.02	0.0340588	0.0242941	0.0142353	0.00882353	0.0927647	0.0398824	0.0538235
TCCCTCTTCCGTCACGCATG		SPAC2F3.16	SPAC2F3.16	0.00982353	0.0465294	-0.0146471	0.0444706	-0.0239412	0.076	0.0535294
	CACGCACGGATTACGCAGCC	SPAC29B12.02c	set2	-0.0379412	-0.0168235	-0.0783529	-0.104294	0.0955882	-0.0329412	0.0535294
CAGGAACAAGCCGCATCGGG	TACACGCGCGCCAAAAGGAT	SPBC28F2.11	SPBC28F2.11	0.00788235	0.00964706	-0.00164706	-0.0617059	-0.0309412	0.0446471	0.0534706
CTCCCCGGTGCTCGTCTGAA	AATGGTACCGGGGGCAGGGA	SPCC1223.03c	gut2	-0.0628824	-0.0288235	-0.0374118	-0.0394118	0.0458824	0.0154118	0.0534706
GGCTGGGGGGGGAATGAATA	CCTTTCTGCCGCCGTTCCTT	SPAC513.04	SPAC513.04	0.0296471	0.0522353	0.0451176	0.0535294	-0.00582353	-0.0637059	0.0533529
AGCAAAGCCCAGACCCCGAG	AGGTTTGCGGGGGACTGAGG	SPCC1223.04c	set11	-0.0191765	0.0118824	-0.0392941	0.00664706	0.0178824	0.0585882	0.0531765
GTATTTGCGGTTGCGGCCAG	TGTGAGACCGCGCAGACGTG	SPBC577.03c	SPBC577.03c	-0.0262941	0.0367647	-0.00435294	0.0293529	0.0532941	-0.0104706	0.0530588
CAGGAAAAGTTGACGCCGGG	CGCGTCATCTTAGGGGGTCG	SPAC26H5.08c	bgl2	-0.0104706	-0.0425882	-0.0163529	-0.0359412	0.0342941	0.0560588	0.0524706
GCGGCCCTCCTTTGTTGCTT	CCCTCTTCACCGCCCTGCAC	SPCC4G3.10c	rhp42		0.0785882	-0.119706	-0.0543529		0.0489412	0.0524706
	GGTCCCCATCCGTCTGCTAT	SPAC4F8.15	itr1	-0.0731176	-0.0151765	0.0588235	0.0442941	0.0264706	0.0218824	0.0520588
CTACGCGCCGACACCTTGCT	TTCGTCGGGGGTTCAAGGAG	SPCC16A11.01	SPCC16A11.01	-0.00705882	-0.0238235	0.000941176	-0.0507647	-0.00488235	0.00158823	0.0519412
CCCTAGCGCGATTAGCCCCG	GCCCGTCTTGCCTAGCCAGT	SPBC4F6.06	kin1	0.152882	0.242059	-0.0124118	0.357059	0.255	0.0925882	0.0517647
GTGCTCCGACAGTTCGCGAA	GCCTAGTGAGCCGTGGCTAT	SPAC27E2.01	SPAC27E2.01		0.714706	-0.0902941	0.118353		0.424824	0.0517059
TTGGCCGCATAGTGACCTCC	ACTGCCCTGTGCGAAGCTGT	SPAPB17E12.08	SPAPB17E12.08		-0.0288824	-0.236647	-0.158059		0.0517647	0.0516471
CTGGGAATTGGCGCCGATAA	CTCATGCAAGTGGCGGCTCG	SPAC1687.05	pli1	-0.319412	-0.191353	-0.0826471	-0.131706		0.0622941	0.0515294
GAATCGCTGCCTGGTACCTC	CTGCTTTTCCCTGCCCGCAT	SPAC27D7.12c	but1	0.0892353	0.0544706	0.0544706	0.0628824	0.055	0.00552941	0.0514706
AACCACCGCCATCGAAGCTT	TGCGGTGAATTGTTGAGGCG	SPAC8E11.10	SPAC8E11.10	0.0290588	0.0517647	0.0157059	0.0310588	-0.00476471	0.00935294	0.0514118
TTGGCGTTCCCGATTCCCTG	AATCGCAAAGCCGCAACAAA	SPAC3C7.12	tip1	-0.0270588	-0.0332941	-0.0151765	0.0627647	0.105	0.0835294	0.0513529
TTGTGCATCTACCGGCCGTG	CGCGAGATACCCCCGGAAAT	SPAC1705.02	SPAC1705.02	-0.0458235	0.042	-0.0304706	0.101353	0.0794706	0.00517647	0.0511765
CATCCCGAGTCCAGTGCCCC	ATTTCCCTTCGCACGCCCTA	SPAPB1A11.03	SPAPB1A11.03	0.036	0.0199412	-0.0406471	0.0250588	0.0107059	0.026	0.0511176
TGTTACCCTCTCCGGCCCTG	GCGGAATGCGTGAAGCGGAA	SPBC3E7.07c	SPBC3E7.07c	0.0198824	0.0361765	0.0737647	0.0631765	-0.0121176	0.00588235	0.0510588
GGTTGAGGACGACGGCGAGG	AGGCCGAGGTGGGAAAGGAC	SPCC285.04	SPCC285.04	-0.0281765	-0.00811765	0.118706	0.00429412	0.0141765	-0.0742353	0.0510588
AGTGGGAGCAGGCGGAGGTC	CAAAACGGCCAGGTAGGGGA	SPBC1861.02	abp2	0.139588	0.140176	0.307824	0.0848824	0.0652353	0.0634706	0.051
TTGGGGCGGGTCTGTAGGGA	TCGGGCTGGCGGTTTTTTTT	SPAC13A11.04c	ubp8	0.0511765	0.184647	0.216588	0.184706	-0.164824	0.0813529	0.0504706
TTGAATTGTGACCGCCGCTT	GGAGATACAACAGCCCCCGC	SPAC15A10.15	sgo2	0.0404118	0.0261176	-0.115176	-0.0395294	0.0185294	0.038	0.0504118
GGCAGGGTTTGGGGGTGGAT	GCCCATTGAACCGAACCGAA	SPBC1773.05c	tms1		-0.0356471	0.00135294	0.00617647		0.127353	0.0498824
CAGGGCGAGGGATGGGGAAA	GCCTCACATTGCCGCCTCCT	SPBPB10D8.04c	SPBPB10D8.04c	-0.0254706	-0.105529	0.0117059	-0.0401765	0.000117647	0.041	0.0498824
GCTGGGGAAGGGATTGGCAT	CCGCGTTTCGATTACCAGCA	SPAC8E11.03c	dmc1	-0.025	0.0184118	0.0605294	0.102588	0.00829412	0.0231765	0.0498824
CACCGCCCCCGATCTAGCTC	TACTCCCCAACACCCGCACG	SPCC737.05	SPCC737.05		-0.00335294	0.0257647	-0.0603529		0.0171765	0.0498824
CCGGTGACCCCAGATTCGCA	GCATAAGCGGCCCAAGAACC	SPBC1347.02	fkbp39	-0.200647	-0.125941	-0.118706	-0.0745294	0.0279412	0.0347059	0.0498235
GGGGCGGGGGAGAGGACTTA	TTTCTGGGCGTTCGGTTTGC	SPAP11E10.02c	mam3	0.108882	0.0180588	-0.0345294	0.051	0.149294	0.0775294	0.0495882
CTGAGGGGCCGGATTCTTGG	CGGTTGCTTAATGGTGCGCG	SPCC1494.01	SPCC1494.01		-0.0101176	0.00305882	-0.014		0.0525882	0.0494706
GGTCAGTGGGGGAGTGCGAT	TTTGAGAGCGTGGTGTCGGA	SPAC4G9.06c	chz1		-0.049	-0.0638235	-0.139412		0.0340588	0.0493529
	AACCCGCCGAGCCGAAAGTC	SPBC17D1.02	dph2		0.147588	0.401176	0.255529	-0.815824	-0.0519412	0.0493529
AGAACGAGTCAGCGATCCGC	GGTACAGGGCCGCGTTGTAT	SPBPB8B6.04c	grt1		0.00741176	0.0340588	0.0884706		0.036	0.0491765
AAGGTCTATGGCGGCTCGGG	GGGGAGAGGACACGGGGATT	SPBC1604.19c	SPBC1604.19c	0.0298235	-0.0565882	0.0375294	0.00376471	-0.0125294	0.0343529	0.0491765
TCGCGCGGCATTGATTTTTG	CTGATCAAAGCTCGCCACGG	SPAC1093.03	SPAC1093.03	0.00247059	-0.0178824	0.0491765	-0.0255294	0.140176	-0.0379412	0.0491176
CGGGAGAGGAGGGGTTTGGG	AACCCAACCAATCCGACCCA	SPAC23G3.05c	SPAC23G3.05c	-0.108824	-0.0141765	-0.0148824	-0.0861176	-0.0844118	0.0334118	0.0490588
CCCTATCCTATCCCGCCCGG	TAACACCGCCCTTCCCGCCT	SPAC513.02	SPAC513.02	0.0558824	0.066	0.00929412	0.0217647	0.04	0.0307059	0.0490588
CCTCAGCCCGTTCCCTCGTG	AAGGGCAGACGCGAGGCAAG	SPAC12B10.11	exg2	0.0785294	0.0581176	0.0964706	-0.00252941	-0.0724706	0.00341177	0.049
TTAGCGGGGAAGGTGAGGGA	ACGAGGAGTCGGGGAGGAGG	SPBP35G2.14	SPBP35G2.14	0.0194706	0.0921176	0.0894706	0.0979412	0.0961176	0.0205882	0.0486471
TCACCGAAAAGGGCCGCTAC	GTCCACCAACACCCCGCCAG	SPCC1840.05c	SPCC1840.05c	0.0458235	0.105118	-0.0312941	0.0544118	-0.0578235	0.0462353	0.0484706
CGGGGATAGGGAGTGGCTGC	CAACGACTGGCTGATCCCGA	SPBC839.15c	ef1a-c		0.078	-0.064	0.0675294		0.0791176	0.0484118
CTCAGCCAGTCCCTCACCGG		SPAC1B1.04c	SPAC1B1.04c	-0.00929412	-0.0384118	-0.125941	-0.0634118	0.0532941	0.0434118	0.0484118
ACCCCCCTCGCGATTTCTGA	CCCGGGCGTCTGCGAAATCT	SPBC15D4.07c	atg9	-0.0678235	0.0278235	-0.0424706	-0.0173529	-0.0521176	0.0226471	0.0482941
AAGGGAGGGCAACAATGCGA	GCCCCGTTCGCCACCTTTGT	SPAC17G8.14c	pck1	0.179529	0.112588	0.0502353	0.0802941	0.0288824	0.00905882	0.0482941
CCCAACCTCCCTTTTGTTGG	TTAATCGGGGCGACGAAGGC	SPBC29A10.16c	SPBC29A10.16c	0.138647	0.134529	0.0324706	0.102235	-0.0197647	0.0191765	0.0482353
TGACCTAGCGCCCCCCGTTT	CGCCCCCTCCGTCATGCTAG	SPBC25B2.10	SPBC25B2.10	0.0915882	0.0502353	0.101706	0.0493529	0.262529	0.0212353	0.0478235
CTCCCACCTCCAGCACCACA	AGGGGGATCGGTGCAATGGG	SPCC70.03c	SPCC70.03c	-0.0553529	0.0110588	0.023	0.0457647	-0.0167647	0.0243529	0.0476471
TTTTGGTGACGGCCGGCTAG	GACCTCTCCAATCCGCCGCA	SPCC736.09c	SPCC736.09c	0.0818824	0.0186471	-0.0318824	-0.00494118	0.00547059	-0.0271765	0.0472941
GTTCGCCGCCTCACAATTGA	CCATTCCCGCTTCATCTCGC	SPBC146.12	coq6		0.0978235	-0.0677647	-0.0283529		0.239941	0.047
TAATCGTCCCGCCTTGCCTG		SPAC22G7.03	SPAC22G7.03	0.0726471	0.0318824	0.0744706	0.0500588	-0.00123529	0.014	0.047
CGCGGCGATGCAAAACCTAT	CTCGAGCGCGGACCAAAGTT	SPBC31F10.16	bch1		0.296	0.265	0.327941		0.0572353	0.0468235
AGACGGTGGGTGATGCGGTG	ACGGCCTGTGGATGCAATTG	SPBC11B10.05c	rsp1	0.00935294	0.103529	0.0524118	0.0574706	-0.0151176	0.0375882	0.0466471
GCCCCTGCCAACCACCCTCT	GGCCTCTCCTACCGACTGCG	SPAC4F8.03	sdo1		0.0251765	-0.0918824	0.00835294		0.131235	0.0465882
TGGAGACACAAAGGCGCGTA		SPCC18B5.02c	SPCC18B5.02c	0.0488824	0.0717059	-0.006	-0.0103529	-0.0230588	0.0357059	0.0465294
GACCAACGCGGCAGAGCACA	CCCCGTCCTGCGCAATATCA	SPBC1539.07c	SPBC1539.07c	0.0321176	-0.00547059	0.0405294	0.0601765	0.00294118	-0.00747059	0.0464706
GCGGCACGACAGGGACGAAT	TGAAGATGTGGGCCCGCGAA	SPAC5D6.05	2013-09-11		0.213235	-0.0154118	0.09		0.0996471	0.0464118
GTCTGGCCCGCGTTGACATC		SPBC4F6.12	pxl1	0.0394706	0.274647	0.019	0.07	-0.0488824	0.0554706	0.0464118
CTGAGAGGGCGACCAAAGCG	CCCGGCGCGATCGATAGAAT	SPBC83.04	apc15		-0.0535882	0.0178824	-0.0414118		0.0142941	0.0462353
GGTACTTCCGCCACGCCATC	TCCCGCGCCACTGTGTTCAA	SPAC12G12.03	cip2	-0.163059	0.0624118	-0.166118	-0.257941	0.0147059	-0.0486471	0.0461765
ACATCTCAGGGGGGGGCGTG	GGTCATTCGTGCGGGGGTCA	SPAP7G5.04c	lys1	0.00176471	0.00441176	0.00158823	0.0511765	0.0125294	0.0147647	0.0461176
GCTGCCATGAGGCCCAAACA	TTGGCTCAAAGCGGTGATGG	SPAC17A2.13c	rad25	0.0809412	-0.0215294	-0.0208235	0.0112941	-0.0308824	-0.0133529	0.0459412
	CGGCGGGCTCCTTATTTTCC	SPAC30D11.04c	nup124	-0.0397059	0.0392941	0.0250588	0.0927647	-0.103	-0.0543529	0.0458824
TCCTTAGCTGTTGCCCTGCT	CTCGCCCCGAATCCAAGTGT	SPBC1683.08	ght4	0.0355294	-0.0889412	0.024	-0.0359412	0.0438824	0.0260588	0.0458235
CACCCTCCTAACCCCCGCTT	GACCCGGCCGCAAAGAACGT	SPBPB10D8.06c	SPBPB10D8.06c	0.145	0.0665294	0.069	0.129412	-0.0261765	0.0281765	0.0457059
CATCCCAGGTATAGCCGCAC	GCCTCTCACCCTGCCCACTA	SPAC23A1.09	SPAC23A1.09	0.099	-0.0319412	-0.0997059	-0.0753529	0.0150588	0.0165882	0.0457059
	CCGCGTTCTTCGTGTCGCTT	SPBC16D10.07c	sir2	0.0606471	0.0612941	0.153882	0.145529	0.000588235	-0.00676471	0.0457059
GGGCGGACTATGGGGGCAAT	TTTCCGCCAATCCCGCCTAA	SPBC1E8.02	SPBC1E8.02	0.149353	0.00958824	-0.0355882	-0.00582353	-0.008	-0.000882353	0.0456471
TGCATGGCGAGTTGGTAGGC	AGCAACAACTCGCCCACCCA	SPBC887.04c	lub1	0.00917647	0.069	0.0526471	0.00176471	-0.0128824	0.00852941	0.0455294
CCGCGCACCACAATAACGGT	GCGGCCGTTTAAGGGGTGGT	SPBC119.12	rud3	0.0421176	-0.000882353	-0.154471	-0.106882	-0.0248235	0.0466471	0.0454118
CGATTGGAGTTGCCGTTGCC	GATCCACGACCCACCCTCCG	SPBC4C3.06	syp1	0.0629412	-0.008	0.012	0.0316471	-0.000764706	0.0278235	0.0454118
TTGGGGAGGGATCGATGGTG	GCCCCACCTAACCCATTGCA	SPBC713.03	SPBC713.03	-0.0617059	-0.00170588	-0.0338235	0.00935294	0.0331176	-0.00670588	0.0454118
CAAGGGAACGCAAGGCAAGG	GGCCCCCGCATAGCACCTGT	SPCC825.05c	SPCC825.05c		-0.0995882	-0.00864706	-0.0586471		-0.0492941	0.0454118
CGGCTTTCGTAGTGGGCGCA		SPBPB2B2.14c	SPBPB2B2.14c		-0.105471	0.0346471	-0.126		0.142647	0.0452941
TCGGGCTAATCGGGCAACAG	GCGGTATTGGCCTGGACGTG	SPBC20F10.05	nrl1	0.0574118	0.0518824	-0.00176471	-0.033	0.0396471	0.0285882	0.0452353
GGCCGACCCCCATCCAACTT	CGGCATTGGCAGAGAAAACG	SPBC2D10.11c	nap2	-0.0877059	0.101235	0.0957647	0.0219412	-0.107706	0.0471765	0.0451176
CGTTAGTCAGGCTGGCCGTT	CGGGGTGGAGGAAGGCAAAT	SPAC6F6.09	eaf6		0.037	-0.0448824	-0.137824		0.0419412	0.0450588
TCGCTTTCCCGGCTCCATAT	CGCTACTGCACGGCCCAAAA	SPAC1565.03	SPAC1565.03	0.105647	0.0371765	-0.0363529	0.0108235	0.0126471	0.00288235	0.0450588
TTTTCTACCGGCCCCCAACG	TTATCTACGGCTGGGCGGGG	SPBC21C3.17c	SPBC21C3.17c	-0.0723529	-0.0704706	-0.0183529	-0.049	-0.0773529	-0.0126471	0.0449412
GGCAGCTATCCGCGGGTTGG	GTCATGCCCCAAAGCTCCCC	SPCPB16A4.03c	ade10	0.0594118	0.0204118	-0.0217647	0.0213529	0.0407647	-0.0325294	0.0447647
GGAGTGAGCGTTGCAGGGCG	CCTGTTCACGCCCATCCATT	SPBC887.17	SPBC887.17	0.0667059	-0.0323529	0.0322941	0.0297647	0.162647	0.0447647	0.0441765
TTCCGGGCGTGGCTTTCATA	GAACGGGTGCGAAGATTGGG	SPAC3A12.08	SPAC3A12.08		0.0369412	0.006	-0.0366471		0.00270588	0.0441765
TCCGCCCCTCCGACGTCATT	GAGCGTCGTTTCGTTGCCAG	SPAC167.04	pam17	0.0171765	0.0421176	-0.00641176	0.000941176	-0.0585294	0.136647	0.0441176
	CCCCCGTTTCTCTCCGGTTC	SPAC4C5.02c	ryh1	-0.0113529	0.0406471	0.0282353	0.0320588	-0.00929412	-0.0114118	0.0440588
CGGGTAGTCGGCTTTGCTGC	GGCGAAAGATACCGAGGCGA	SPBC1683.02	SPBC1683.02	-0.109353	0.00717647	-0.0251765	-0.0165882	-0.0549412	-0.00747059	0.044
CCCAGTCTCACCCGCGCTTT	TCACGGACGAGGCAACGACA	SPAC1952.09c	SPAC1952.09c	0.0193529	0.0221176	-0.0272353	0.0525294	0.0881176	-0.00835294	0.044
ATCCGCGACTCCCCAACTAA	CAAAAAGCCGGCGTAGGTCC	SPAC2E1P3.05c	SPAC2E1P3.05c	-0.261353	-0.129412	-0.0108824	-0.0692941	-0.0237647	0.0310588	0.0439412
TCTTCCGCCCACAGCTTTGC	TCCCCCGTGACCGAATTCAA	SPBC32H8.13c	mok12	0.00235294	-0.024	0.0577059	0.0318824	0.0992941	-0.0244118	0.0439412
CCGGCCTAAATGCCTCCTGC	TTCACAGCGGGGCCACATCT	SPAC1F12.02c	SPAC1F12.02c	0.0277647	-0.0113529	-0.0568235	-0.00747059	0.0308235	0.0187059	0.0438824
CCCGATGCCAAGGTAGCCCA		SPAC1782.07	qcr8	-0.0900588	0.0744118	-0.0349412	0.0114706	0.0248235	-0.0351176	0.0438824
AGCCCTAGCACCCGATCCCT	ACACTCACGACCACGGCCCT	SPAC22G7.01c	SPAC22G7.01c		-0.0319412	-0.0378235	0.019		0.017	0.0438235
CAGCCCTTTAAACCGCCAGC	CCGCCCCCGTCCATAGTTAA	SPAC19B12.12c	yip11	0.0700588	-0.007	0.0792941	0.0518824	0.0103529	0.0369412	0.0437647
GCCGAGCACCGATCCCAAGT	CGTGGGGTTTCGGAGGGCTT	SPCC330.06c	SPCC330.06c	0.0158235	0.0701176	0.00335294	-0.0184706	-0.0432941	0.0458824	0.0435882
AGCGTCCCAGGTCCCAACCC	CAGACGAAGGGCAGCAGGTG	SPBC21D10.11c	nfs1	-0.0186471	0.0755882	0.0767647	0.160412	-0.0446471	0.0217059	0.0435882
ACACGTTCGGAGGGATGCGG		SPAC16A10.05c	dad1	0.0295294	-0.0284706	-0.0174706	-0.0111176	0.0762353	0.0561765	0.0434706
TGTGACGAGCACGTGAGCCT	ATAGTGTAGGCCCTGGGCGT	SPAPB17E12.02	yip12		-0.0159412	0.00852941	0.0179412		0.0883529	0.0434118
AGGCGACGGCAAAATGAGCT	ATCGTCCCCCCATGCTTGTC	SPAC3G9.07c	hos2	-0.0353529	0.0256471	0.0981765	0.039	0.0745294	0.0551765	0.0433529
ACAGCACGAGACAGGCCCCG	CATGGGCCTTACGGGTGCTC	SPAC13G6.08	SPAC13G6.08	0.00111765	-0.0528824	0.00176471	-0.016	0.0432353	0.00770588	0.0432941
TCCGGCGCCCTTATTGAGAG	GGTTCCTAGGCGATCGGTGC	SPAC1783.08c	rpl1502	-0.0552353	-0.00894118	-0.168765	-0.109176	-0.00141176	0.0425882	0.0431765
TTACTGGGGTCGCTCCCTGG	GAGCGGATGTCACTTGCGGA	SPCC338.06c	SPCC338.06c	0.0353529	0.0286471	0.0239412	0.110412	-0.0357647	5.88e-05	0.0431765
	CCACCCCCAGTCGCTCTCTC	SPAC22F3.07c	atp20		0.0186471	-0.0254118	0.0452353		0.0707059	0.0431176
CTGAGACGGGAGGAGCGGAG	CTGCTCCTTGCGTCTTTGCG	SPAC167.07c	SPAC167.07c	-0.158235	-0.168647	-0.0968824	-0.288765	0.0106471	-0.025	0.043
AAGGGCGGCTGTGTACGTGG	ACCTGTTAGCTGCCCACCCG	SPCC1393.13	SPCC1393.13	0.117588	0.0781765	0.0438235	0.143706	0.043	0.0659412	0.0429412
GCCTTTTTCAGCCCCTTGCC	GGGGGGTGTGCTTGCTTCAT	SPAC15A10.11	ubr11	-0.0595882	0.169765	0.220588	0.137471	0.032	0.0665882	0.0428824
TACCCCGCTTTGCTGCCTGT	CTTTTGGGTCCTGCGATCGC	SPCC188.12	spn6	0.0578235	0.0494706	0.0543529	0.0492941	-0.0653529	-0.0835294	0.0428824
CCTATCTTTGCGGGGGCGTC		SPBC1D7.04	mlo3	0.0153529	0.0279412	-0.0524706	-0.0252353	0.0629412	0.0371765	0.0428235
GTTGCGTGCGGATGTGTTCG		SPAC15F9.02	seh1	0.0884706	0.0271765	0.258647	0.264059	0.150647	0.0688824	0.0427059
TTTAGACGGCGGGGGAGGAG	CCAATCCAACCCTGCCGCCT	SPBC409.11	meu18	0.041	-0.0297059	-0.0566471	-0.00158823	0.0178824	0.0181176	0.0427059
TTGGTGCTTTCGTGTCGGGA	TTCGGGGCGGACCTATAGCG	SPAC5D6.10c	mug116		0.01	-0.000235294	-0.0130588		0.000882353	0.0426471
CAGGGGATGACTGAACCGCA	ACCGGCCAGTTCCATCCAGC	SPCC1795.01c	mad3	0.025	0.00629412	0.0614118	0.0491765	-0.0346471	-0.0372353	0.0426471
TCGAATCAGCCTGGGCAACC	AGAGGGCCCCACAACGGCAC	SPAC1952.16	rga9	-0.128059	-0.0192353	-0.0587059	-0.0407059	-0.0107059	0.0842353	0.0422353
TCCCCCGCTCGATTAAGGCC		SPAC1F12.03c	SPAC1F12.03c	0.0201176	0.021	-0.0758235	-0.00476471	0.0745882	0.0857059	0.0421765
CTCTCCGCGTCTCATGGCCC	CGCCTCCTCTAAAGCCCCCC	SPBC1105.09	ubc15	0.0287647	0.0260588	-0.0241176	0.00882353	0.0201176	-0.00564706	0.0421765
CGCAGGGGTGTGTGGAGGTC	CACGTCTACTCACCCCCCCG	SPBP22H7.05c	SPBP22H7.05c	0.110529	0.00917647	0.176706	0.0753529	0.253647	0.000764706	0.0421176
ACCCAGGAGGCGACGACGAT	TGCCCATCCGTCAGCCTTTG	SPCC1235.12c	mug146	0.0397059	-0.0536471	0.00241177	-0.0127647	-0.0963529	-0.00205882	0.0421176
CACCATCCAATGCTTGCCGG	CCCTTCAACCGGAGCCCTCT	SPAC27D7.06	SPAC27D7.06	0.0305882	0.0341765	0.176941	0.209588	0.0322941	-0.0202353	0.0420588
	GGGGCGAGGGCACGGATTAG	SPCC1919.06c	wtf25		-0.000882353	0.0647059	0.0581765	-0.00852941	0.0348235	0.0417059
GTAACGAGGGGCCAGAGGGG	TGCGCCGATCGACCTTGAAC	SPCC417.11c	SPCC417.11c	0.0699412	0.0660588	0.0187059	0.0776471	0.0108824	0.0317059	0.0417059
	TCGGGTCTGTGCTGGGAAAT	SPBC19F8.04c	SPBC19F8.04c	-0.0408235	0.0291176	0.00641176	0.0502353	0.0314706	0.0183529	0.0417059
TGACGGAATAGGGCGAAGCG		SPAC16A10.07c	taz1	-0.0325294	-0.0632941	0.0153529	0.0195294	-0.0527647	-0.0351176	0.0415294
AATCCGAGACCCCATGTGCG		SPAC1834.04	hht1	0.113	0.0485294	0.0658235	0.0797647	0.111353	0.0441765	0.0412941
TCCTCCCAGCTCCCAATCCT	CGCCGCTCTACGTCAACACT	SPCC550.10	meu8	0.0493529	-0.0152353	-0.00223529	0.0335294	-0.00317647	-0.0222941	0.0412941
GGCGGGTTGAAGAGGCCTGG	AGCAACACCCGCAAAGGCAC	SPAC17A2.12	SPAC17A2.12	0.00658823	0.047	-0.0402353	-0.0677647	-0.0386471	0.0571765	0.0412353
CGACACCGGACCCCCTCAGA	TGCTTTGACCTGCCTCGCTG	SPBC557.05	SPBC557.05	0.0374706	-0.0391765	0.0768824	0.0992941	0.0217647	0.0207059	0.0411765
TTAAAAATGGGCGCCGGACT	AGACGCTTTGCTGGGGGGAA	SPAC139.06	hat1	0.0543529	0.0254118	0.107412	0.0524118	0.0284118	0.0494118	0.0411176
GGTCGTGCATGAAAGCGGGG	TCTCGTCCTCGCCGTTGAAA	SPBC106.20	exo70	-0.0597647	0.112294	0.0292353	-0.0301765	0.100176	0.00447059	0.0409412
TCCGCGCCCATGAACAACAC	ACGGGGCAGGTTTGGGGATA	SPAC167.06c	mug143	-0.0579412	0.0183529	-0.0122353	0.026	0.0177647	0.0163529	0.0408824
GGAAGTGCTAAAACGGGGGT	ACTACCCCGCACCCGATCAA	SPAC14C4.10c	SPAC14C4.10c	0.0848824	0.0489412	-0.00788235	-0.00182353	0.0629412	0.0535294	0.0407647
GGCGTTTTCTGCGTTATGGA	TTCGCGTCGTCCTTTGGGCT	SPCC1442.17c	ist1	0.00405882	-0.0688235	-0.00935294	-0.0276471	0.0125294	-0.00317647	0.0407647
AGGCGAAGGGAATAGTGGCA	TTGGAGAGTTGCACCCGTCG	SPAC24C9.15c	spn5	-0.0941176	0.0342353	-0.111647	-0.00858823	0.053	0.0710588	0.0407059
TGGGGCGATCTGGGTGTTTT	CAATCCCGGCTGTACCCTGC	SPCC794.01c	SPCC794.01c	-0.0504118	-0.000411765	-0.051	-0.00347059	0.0170588	0.0108824	0.0406471
GTACTGCTCGCCCCCATTCG	TGTTTTCTGGCCTCCTCCGG	SPBC6B1.06c	ubp14	0.0615882	0.0358235	-0.0555882	0.00523529	0.0463529	-0.0548824	0.0405882
AAAGGGCTCAAGGGGGGATA	TTCACAGTCCCCTCCCCCAC	SPBC947.10	dsc1	-0.0864706	-0.100529	-0.0747059	-0.119235	0.134588	0.0531765	0.0404118
GCGAGAAGAATAGCGGCGGG	CCCTGATGTTCCACCGTCCC	SPCC777.02	SPCC777.02	-0.00488235	0.0328235	-0.0594706	0.0451176	0.127941	0.007	0.0403529
CTCGCCCAAACGTCCCACCA	ATGGTCGCAGTCGGGCCTAC	SPAC144.02	iec1		-0.0403529	-0.119824	-0.139		0.0651765	0.0402941
GGCCGGTTCAGGGTGTCATA	AAAGGAGGGCGCGCGATCAT	SPCC965.08c	alr1		-0.0341765	0.0430588	0.0225294		-0.0288824	0.0402353
CAAAGTGGCGAGCAGACGGG	AAACCTCTCCCGACCCGCTC	SPAC12B10.01c	SPAC12B10.01c	-0.0382941	0.0117059	-0.000882353	-0.173529	0.0462941	0.0502941	0.0401765
TTGCCGCGGCTGTTTTTGCT	GTGGAGCCGTGTGCAACGTT	SPBC32H8.08c	omh5	0.0616471	0.0521176	0.173176	0.0994118	-0.0448235	0.0181765	0.0401176
CAAACGCATACCCCCAAGGT	CCCGTTGTGGTCGATCTCCC	SPBC800.09	sum2	-0.299706	-0.0166471	-0.0545294	-0.199118	0.0658235	-0.048	0.0401176
ACGCGGAAAGCCAACTCACA	TGAATTAGCGTCTGCCGGCC	SPAC144.04c	spe1	-0.0392941	-0.0525882	0.146059	0.0433529	0.184059	0.0914118	0.0400588
AGTGGTGGACCGGTTACGAC	CCGAACCGCCACCTACCGAT	SPBC215.04	git11		0.0702353	0.0732941	0.0632941		-0.0796471	0.0398824
CCACAGAAGCCCGCGGTAAC	CGTCCTCCACCGCCATCATT	SPBC1289.16c	cao2	-0.0264706	-0.00311765	0.0281765	0.0117059	0.0158235	0.0201176	0.0398235
GCAGGCGACTAGCGTATCCT	TGCGACCTAGGAGTCGTGCT	SPCC417.05c	cfh2		-0.0105882	0.0248824	0.0639412		0.0100588	0.0397647
TTCATATCGGATCGCCAGCG	GCGCGCACCAAACTCCAATT	SPBC17G9.09	tif213	-0.165765	-0.126471	-0.0824706	-0.0732353	-0.0759412	0.0242941	0.0397059
CACGACGGCGCACGAAGATA	TCCTGCTTGCCGATCGTCCC	SPBC365.20c	pnc1	0.0347647	0.0776471	-0.0327647	-0.0883529	-0.0222353	0.0707059	0.0396471
	TTGGCAGACGGAGAACGGGT	SPAC27D7.10c	SPAC27D7.10c	-0.00617647	0.0409412	0.0254118	-0.0558824	-0.0220588	0.0658824	0.0396471
CGATGGCGCGTTGGACTGAA	GTGTTGCTACGTCCCCCCGC	SPAC1039.06	SPAC1039.06	-0.0307647	-0.00352941	-0.000117647	-0.0571765	-0.00894118	0.0433529	0.0394706
	GGGGTGCGCGTTTGGTTCAT	SPAC25A8.02	SPAC25A8.02	-0.0552353	-0.0362941	0.0996471	0.108941	-0.0161765	-0.0338824	0.0394706
CTGGGGGGTGTCCACGGAAT	AACAAAAAGCCAAGCGCCGA	SPAC12B10.09	SPAC12B10.09	0.0926471	0.122059	0.00911765	0.0325294	0.0582941	0.0226471	0.0394118
ACGGTATAGCCAGGTGCCCG	TCATGTCTTCGGCGGGATTG	SPBC26H8.12	SPBC26H8.12		-0.0954706	0.116294	-0.0129412		-0.00664706	0.0394118
GCCTGGTGCCGCCTTGACAA	GGCCCGGCATTCACCACTAA	SPCC1020.07	SPCC1020.07	0.0293529	-0.0256471	0.0227059	0.0608235	0.0337059	-0.0254706	0.0394118
AACTGGGCGCGCTGATGGTC	GCTATACCACACGCGCGGAG	SPCC1442.14c	SPCC1442.14c	0.0114118	0.0448824	-0.0351765	0.0186471	0.113765	-0.000294118	0.0393529
TCCACGCTCCCTCTCATCGA	TAAGGGGCGGTTTGGGCATG	SPAC922.04	SPAC922.04	0.203529	0.336529	-0.00664706	0.159235	0.0865882	0.0413529	0.0390588
AAGCAATGGGGCGGGATGAG	CCATTTGATTACCCCCCCGC	SPAC19D5.01	pyp2	-0.0371765	-0.0415294	0.0248824	-0.000529412	0.0127059	-0.00994118	0.0390588
	CTCCACATGTCCTGCCCCGA	SPAC9.08c	SPAC9.08c	0.0905294	-0.0308824	0.0338235	0.0609412	0.0397647	-0.0252353	0.0390588
TTCTTACGTGGGGGGGGCAG	GGACACGTGGCGCGAAACAG	SPAC57A7.07c	SPAC57A7.07c	0.0357059	0.0205882	0.0452353	-0.0335882	0.0974118	0.00894118	0.039
TAGATCAGCGGCTACGCGAG	GGGCTGGCGTTAAGTTTCCG	SPBC1703.08c	SPBC1703.08c		-0.026	-0.0149412	-0.0188824		-0.0422941	0.039
GCGGAAAAAGAGGGGGGGTG	GCACACAAACCCCGACCTCC	SPAC11D3.14c	SPAC11D3.14c	-0.0121765	-0.00452941	0.0969412	0.0249412	0.0902941	-0.0311765	0.0388824
AAGCCGCCACCCGTTCATTT	CTGTTTCGGAGGGGTGGCAG	SPBC36.10	SPBC36.10	-0.0431176	0.0211765	-0.00558824	-0.0172353	0.0441176	-0.0240588	0.0387647
	CCCAGTAACCGCCCTGATGG	SPBC409.10	ade7	-0.125	0.0207647	-0.00805882	-0.111353	-0.182353	-0.0245882	0.0387059
ACTCCCACGATGCGTCGACA	CCCGCATCTTGCAGCTTCCC	SPAC1039.05c	klf1		0.006	-0.0190588	-0.00817647		0.0591176	0.0386471
TTCGTTCAGCGGCCGTTAGG	TCTTCCACCGGGCGTCATCA	SPBC3D6.06c	prs5	-0.0235882	-0.0150588	-0.00211765	0.0190588	0.039	-0.0128235	0.0384706
GGTTTATCGGGCGGCTGAGA	GGGTTTCGTCTGCCGCCTTC	SPCC794.09c	ef1a-a	-0.106647	0.0332353	0.0372941	0.00435294	-0.169588	-0.0299412	0.0383529
CTAGGTTTCCCCCGGCTTGT	TAATCCCTCGGCGCCTACGT	SPCC1183.06	ung1	0.0876471	0.0112353	-0.0233529	0.0329412	-0.00276471	0.000647059	0.0382941
TGCCAAATTCCCCAGACCGG	ACCCAGCCCAGTTTCCGCAG	SPAC227.18	lys3	0.0817059	0.0348235	0.0712353	0.0866471	0.0358824	-0.0198824	0.0382941
TAGCGCATCCCGGGTTTTGG		SPAC4F10.18	nup37	0.0875882	0.0625882	0.0204118	0.0501765	-0.0405882	0.054	0.0381765
ACTCTCCCGCCTCACCCCCA		SPBC23G7.14	SPBC23G7.14	-0.0138235	0.0774118	0.0842941	0.0436471	-0.0709412	0.111235	0.0378235
CAGGGTTCAGCGCGCAAAGA	GCAGGGGCTCCAGGCAAGAC	SPAC139.03	SPAC139.03		-0.0844706	0.0130588	-0.0649412		0.00423529	0.0377059
GTTTACGGGGCGGTGTTGGT	ACGAGAGGCGATGTGGGTGG	SPAC19B12.06c	SPAC19B12.06c	-0.0190588	-0.0898824	-0.117588	-0.0535294	0.0288235	-0.0164706	0.0376471
TACCCCCTTGGCCGGCCTTA	TGGGAGGCTGTCTGATGGCG	SPCC1235.03	SPCC1235.03	-0.0277059	-0.0175294	0.0586471	0.0575882	0.0215294	-0.0322353	0.0375294
TTTACGCACGTGGCCGCGTA	AGCCACGGCCCGTACATGTT	SPAC823.16c	mug179		-0.0163529	-0.0523529	-0.0161765		0.0635882	0.0374706
GAGTCTCTTTCCGCGGCCCC	ACATGCGCTTTCTTCCCGGG	SPBC4F6.04	rpl2502	-0.114353	-0.101824	-0.165588	-0.161176	-0.195882	-0.0343529	0.0371765
ACGGTGGGGGCGACAGAGAA	CGGCCGGAGGATGACGTACA	SPBP8B7.08c	SPBP8B7.08c	-0.209824	-0.104353	-0.137647	-0.138588	-0.0548235	-0.0115294	0.0371176
TCACTCCCCAGCGAACGGTC	GTTGTACGTTGCCCGCGGTT	SPAC16E8.06c	nop12	-0.0114118	0.00205882	-0.0281176	-0.0421176	-0.031	-0.0698824	0.0371176
GGGGTAAGACAGGCGGGGTT	TGTCCCGCCTGTCTGCCCTT	SPBC83.05	SPBC83.05	0.0620588	-0.00488235	-0.0231176	0.0435882	0.066	-0.011	0.0370588
GATTTGTCGGGGTGCAGCGC	GCGGGTAAGGACGGAGAGCA	SPAC186.09	SPAC186.09	-0.000588235	0.00747059	0.0898824	0.0217647	0.00194118	-0.0128824	0.0370588
GACATGGGGGGAGGAAGACA	CTTCCCCCCTTCATCGCGCT	SPAC1834.08	mak1	-0.0381176	0.0582353	0.0515294	0.0371765	-0.0724706	0.0380588	0.037
ACGCACAACCATCACCGCAG	ACGCTCCCTTGACACCCGCC	SPAC1834.07	klp3	0.105706	-0.0212353	0.00129412	0.120118	0.108706	-0.0373529	0.037
CGGTCGGGATGTCTGTGTCG	ATCGTGGCTGGGGGGTTACA	SPAC24C9.08	SPAC24C9.08	0.0822353	0.0174118	0.00858823	0.0603529	0.0807647	-0.0487059	0.037
TTGCCCCCAGTTTTGACCCG	CGCGGCCCATGGTAGATTTT	SPAC19A8.03	SPAC19A8.03	0.0731176	-0.147118	-0.0865882	-0.0920588	0.0865882	0.0119412	0.0368824
ATTCTTGATCCTGCGGCCCT	CTCTCAACCCCCCGCCACTT	SPBC83.16c	SPBC83.16c	-0.0584118	-0.0692353	0.0674706	0.0164706	-0.0325882	-0.100235	0.0368824
GGGGGGGCGACGTAATTTTG	TTTGCGGTTTGGTGTGTGGG	SPBC4.06	SPBC4.06	0.00876471	-0.043	-0.077	-0.0382353	0.0527059	0.0121176	0.0365882
GCGACCTCACCCCAGGAAAC	CTATGTTGGGGGAGGGGGGT	SPBC1709.09	rrf1	-0.0827647	-0.175941	-0.210882	-0.231706	0.137588	-0.044	0.0363529
AAGTTGCAATGGACCGCGCC	TGAACGTCGAACAAGCGGCT	SPAC513.07	SPAC513.07	0.0117647	0.00570588	-0.0177647	0.00388235	0.0381176	0.0254118	0.0362941
CGCCCCTCGCCCTAGTGACA	CTCCAACCGCTCCGACACCC	SPAC144.03	ade2	0.0176471	0.0104118	-0.0285882	0.0277647	-0.0228235	0.0258824	0.0362353
CCCGGGCGTGATTGAGTGGT	AGGGCAGGTAAAGGCGGTCC	SPAC589.05c	SPAC589.05c		0.0956471	-0.0531765	-0.00423529		-0.00988235	0.0361176
AAGCGACGAGGGCACATGAA	GCAGATCCGCGCCTCCACAC	SPAC589.04	SPAC589.04	0.0451176	0.109765	-0.00223529	-0.00829412	0.0334706	-0.0251765	0.0359412
GCCCCGCACGTACATACACG	TCTTGTGCGCCTCCGGTAGA	SPAC1565.06c	spg1	-0.185471	-0.0332353	0.0382353	0.0518235	-0.235059	-0.0727059	0.0359412
TAACTCAAACCGCCCCACCG	GCGTGGGCTGTGGGGGTCTA	SPCC4B3.07	nro1	-0.127118	-0.0115294	0.0152353	-0.0528235	-0.00664706	0.00976471	0.0358824
CGTGACGTGGCCAGCTTGCT	CGACTTGTAGCCCGCATGGG	SPBC31F10.13c	hip1	0.134588	-0.00523529	0.074	0.0944118	-0.0625882	-0.0325882	0.0357059
TCCGCTTGACGTGTAGGGTC	TTCAACGACCCAGCAAGCCA	SPBC32H8.05	SPBC32H8.05		0.0202941	-0.0302941	-0.033		0.00882353	0.0355294
ATCTCGACTGACACCCCGGC		SPCC736.13	SPCC736.13	-0.003	0.0587647	-0.0285294	0.00282353	-0.0735294	0.0236471	0.0352941
GTACAGGCGTTCGAGCGGGA	CCGCTGCTCCGTTGTGCTTT	SPBC418.02	SPBC418.02	0.00170588	-0.0218235	0.0441176	0.0152941	0.0212941	0.0112941	0.0352941
CTATCCGCGCCCCACATTGA	GCGTTTCATTGCGGCGAGGT	SPBC1685.13	fhn1		0.0335882	-0.00694118	0.053		0.0637059	0.0352353
	TCCCCGTTGTCGTCCTTTAA	SPAC17A5.14	exo2	0.00917647	-0.00647059	-0.243588	-0.161882	0.115824	0.0258235	0.0351765
TCGGGGGGTTCTCGCAGTTG	ACAATATCCCTTCCGGCCCC	SPAC4G8.08	SPAC4G8.08	-0.0724706	0.0386471	-0.00305882	0.0114706	-0.0402353	0.0252941	0.0351765
CCCGGAAACCCGTCGTCACT	CTCCTGTGCCCGCGTTGATT	SPCC1322.08	srk1	0.100529	0.181176	0.0195882	0.105647	0.00635294	0.0249412	0.0351765
CCAGCGTCCGGGAATCAAAA	CGTTACGAAGCAGAGCCAGG	SPBC31A8.01c	rtn1	-0.0414118	-0.115471	-0.0641176	-0.0857059	-0.0149412	0.0331765	0.035
GCTTATTGCTGGGGGGCGGT	TGCTACTCCGCCCTGTCCCA	SPBC1683.11c	SPBC1683.11c	0.0771176	-0.00270588	0.0486471	0.121765	0.0633529	0.0253529	0.0348235
TGTAGGCGGCGGATTGTGGT		SPBC18H10.21c	SPBC18H10.21c	0.0607059	0.189882	0.0259412	0.121765	-0.0509412	0.0594118	0.0347647
GGCCGATGTTGGAGGTGCTT	TTTGCCCGTTGTTTGCGCTG	SPAC20G4.08	SPAC20G4.08		-0.0164706	0.113176	0.0554118	-0.0899412	0.0353529	0.0347059
CGGAAGGCAGGGGTCGTTGT	CCCTATCACGCCCACGACGG	SPAC17A2.01	bsu1	-0.0605882	-0.0254118	-0.0213529	0.0177059	-0.0215882	-0.0217647	0.0346471
ATGCTCCGCTCCACCCCTAA	CGACCCCGCAGCCACTTTAA	SPAC1F5.03c	SPAC1F5.03c	0.129529	0.111529	0.0995882	0.105294	0.00970588	-0.00423529	0.0345882
GCGGAAGGCAGCGGTCTAAG		SPCC23B6.02c	SPCC23B6.02c	-0.00382353	-0.0232941	0.0355294	0.0298824	0.073	0.00882353	0.0345294
TGCGTGGATTCTTGGCGGTG	CGTCCCGTATTCCCCTTGCA	SPCC63.03	SPCC63.03	0.00688235	0.0255294	-0.00882353	-0.0367059	-0.00947059	0.00347059	0.0345294
CTTCGGGGGGCTGGGACCTT	ATCGTGTCGGGGTTTCCTGT	SPBC19G7.10c	SPBC19G7.10c	0.0567059	-0.04	-0.0985882	-0.113294	0.0981765	-0.00652941	0.0345294
	GATAAGGCCCCCCGGAACTG	SPAC27D7.09c	SPAC27D7.09c	-0.0571176	0.0492941	0.00541176	0.0260588	-0.0735294	0.0365882	0.0341176
AGAGCGACAAGAGGCCCCAA	AGGGTGTCATGAGGGGGTGC	SPAC458.06	SPAC458.06	-0.0167647	0.0198235	0.0288824	-0.00388235	-0.0205882	0.0118824	0.034
ACCTTGTCCGTGTATGCGCG	GGGTGGATAGGGCTGCAGGT	SPBP4H10.08	qcr10		0.00423529	-0.0145882	-0.00570588		0.00876471	0.034
GGCGATTTGTAGCGGGGGTG	TCTTCCCCAGGCGCCACTAT	SPBC8D2.12c	SPBC8D2.12c	0.0129412	-0.00841176	0.0550588	0.005	0.154059	0.0565294	0.0337059
CCACTTCCGCCGTCCCATAC	ACGATAGGGCAATGAGGCGG	SPCC31H12.08c	ccr4		0.0587059	-0.185353	-0.206647		-0.0377647	0.0337059
GGAGTTGCAGCGGGGGATCT	CCACACCCGCGTATTCCCGA	SPAC31G5.18c	sde2	-0.039	-0.126294	-0.104176	-0.107765	-0.0371176	0.0494706	0.0336471
CCCCGCTTCAGTTCCCGTTT	GTTTGTGCAGCGCGGTTCTC	SPCC417.03	SPCC417.03		-0.00105882	-0.0194706	-0.0267059		0.0147647	0.0335294
CGTGTCTGGCATAGGCGGGC;CAGCGAGAGCGGCATAAACG	TATGGCGGAGGGAGAGGCTG	SPCC162.12	tco89	-0.0171176	-0.072	-0.0471176	-0.0132941	0.0950588	-0.0224706	0.0335294
AAAACGGGGCGGCAAGAAGG	CTGCGGGGAGTGGCTTCGAT	SPAC3C7.05c	mug191	-0.024	0.0183529	0.0839412	-0.0521176	-0.123176	0.0427059	0.0334706
AAAAAGCGACATGAGGCCGA	CCGAGTGCAGCAAAGGGCCT	SPAC9E9.05	SPAC9E9.05	-0.0216471	-0.0132941	0.0380588	0.0931765	-0.0154118	-0.0284118	0.0334706
CCTGTGGTGTGCGGCGATAG	TGGCAAACGCGTGGACTGAT	SPBP8B7.26	SPBP8B7.26	-0.003	0.0230588	-0.0237059	-0.0177647	0.0494706	0.0643529	0.0334118
GGCCGCCCACGGAAGTGAAT	GCCTGGCCGTCTGTCACCAC	SPBC16G5.17	SPBC16G5.17	0.0725882	0.0104706	0.0606471	0.0531176	-0.008	0.011	0.0333529
AGCCCCTTTGCGCATGGTGT	GTTACCGACGCACCAACGCA	SPBC428.15	SPBC428.15		-0.00394118	-0.0286471	-0.00735294		0.0244706	0.0332941
AGCGTAACGGACGTCTCGGA	AGCCTGAGGACACCTGGTTG	SPBC23E6.05	arx1		0.0288235	-0.0896471	-0.0296471		-0.0443529	0.0331176
AATGGCCTGCGGGGTGAGAT;AATGGCCTGCGGGGTGAGAC	ATCAATTTCCCGCCGTGCTT	SPAC1296.04	mug65	-0.0235294	0.0734706	0.0393529	0.0568235	-0.00441176	0.0315294	0.0328235
CACGCAAACCCCTCGGAACA	ACCTTCCAGGGGTTTCGGCA	SPCC1682.14	rpl1902	-0.112824	-0.106824	-0.198412	-0.182412	0.00270588	0.015	0.0328235
TCATCGACGCCTACTACCCG		SPCPJ732.02c	SPCPJ732.02c	0.141471	0.0605882	0.0854706	0.0514118	0.0357059	0.00588235	0.0328235
CCCTCGCTTCGGCTCCATCC;CAAGGGGGGGTGGGTCGATA	CCGGCGCTTGGGAGTAGGGA	SPAC4D7.11	dsc4	-0.0865882	-0.117588	-0.118412	-0.154706	0.0294118	0.0157647	0.0325882
CACACTGCCCCCCACCCGAC	GAATCCCCGCCCTACCCTGC	SPBC23G7.12c	rpt6	0.0132353	-0.00388235	0.0592353	0.0245294	-0.00347059	0.0744118	0.0324706
GCCGAAGCCATGGAAGGGAT	TCCATTCTCCCACACGCCCT	SPBC1289.14	SPBC1289.14	-0.0438824	0.0438235	0.00717647	0.0412941	-0.0168824	-0.00235294	0.0324118
CCCGGCGTTCCGAAAAGTTT	GCAACCCCGGCCCCATAAAG	SPCC1840.07c	SPCC1840.07c	-0.0326471	0.0112353	-0.0304118	-0.0200588	0.0324706	0.0756471	0.0323529
TTTTACACGCCCCGACACCC	CCCCGCGGCACGTAATGAAC	SPAC3H5.08c	SPAC3H5.08c	0.103	0.00111765	0.00629412	-0.0162941	0.0212941	0.0180588	0.0323529
TCTCCGACCACTGCCCCATT	TGCCAATGAAATCCCGAGCC	SPAC23H3.14	SPAC23H3.14	-0.0410588	0.00864706	-0.00347059	-0.0333529	-0.0549412	0.00988235	0.0322941
TGGCTTTGGCGTCTGGGTTT	AGCCGTGGGGGTGGATGATG	SPAC17A5.02c	dbr1	-0.276588	-0.0842941	-0.225471	-0.243059	-0.0311765	0.0905882	0.0322353
CGCTTACCTGCCCCCACCTT	GCGGTCGGGTAAAGGTGGAG	SPAC1F5.09c	shk2	-0.0258235	0.00111765	-0.0212941	-0.0374706	0.079	0.0279412	0.0321176
TCTCCTTGGCACCCCGCATC	GACTTTGGGTGGGCGGATGG	SPBC20F10.10	psl1	-0.0717647	-0.0442941	-0.0118235	0.0192941	-0.0512941	0.00664706	0.0320588
CACAACGCAAGCCGAGGGTA	CCAAAAGAAGGACGCGAGGG;GTAACCCAGCACGGCACCAA	SPBP16F5.02	mcs2	-0.00423529	-0.0540588	0.0552353	0.0607059	-0.138353	0.00352941	0.0320588
CGCTGTCCCCCTCGCTTCTT	CGACCTGGCCTTCCGCTAGC	SPAC19B12.11c	SPAC19B12.11c	-0.0903529	-0.193882	-0.121882	-0.0722353	0.0375882	-0.0346471	0.032
CCGGGCGCGTTATTGCTACA	GAACCGGTGGGGGAGAGGAA	SPAC144.17c	SPAC144.17c	-0.00864706	0.0125882	-0.0415294	-0.0881765	-0.011	0.0442353	0.0319412
GACCACGGCGCCATCATTTA	CTCCCCACATTCCGCACCCT	SPBC1348.11	SPBC1348.11	0.127824	0.0408824	-0.105706	-0.0494118	0.0772941	0.0161765	0.0314118
CGACACGCATTTCCAGCACT	CGGGCTCCTTGTGCGGTCTA	SPAPB24D3.03	SPAPB24D3.03	-0.0762941	-0.0565294	-0.0257059	0.0124118	-0.0112353	0.049	0.0312941
AATTCGCGTTCGGGCCTTTC	CATTTGATTGCCGCAGGGGG	SPBC13G1.10c	mug81	-0.100529	0.0652353	-0.0391176	-0.0142941	0.0258824	0.0401176	0.0312941
CCGGCCGCTAGCTCCATAAT	AGCCCCGATCGCCCATTTAT	SPAPB24D3.09c	pdr1	-0.0219412	0.0264706	-0.0293529	-0.0184118	-0.0185294	-0.00452941	0.0312941
ATGATCCCCAGTCCGTTGCG	GTTAAGCACAGGGGGGGGGA	SPBC2G2.01c	liz1	0.230824	0.126294	-0.0641765	-0.0644706	-0.0538235	-0.00723529	0.0310588
ATGAATTCGAGCGGAGGGGG	AAACATGGACGCAAGCACGG	SPAC3G9.03	rpl2301	-0.0418824	0.0215882	-0.130353	-0.100412	0.113235	0.0275294	0.0309412
GAGAGCAACAATGCGACCGC	TACGGCGGGCATGTCAGAGG	SPAC513.03	mfm2	-0.0417647	0.0492941	-0.0732353	0.0328235	-0.081	0.0404118	0.0308824
GAGGGGGAGAGTATGCGCGT	TGGACTGCCCCCCTTTCATG	SPAPB1A11.02	SPAPB1A11.02	0.0118235	-0.0316471	0.0270588	0.0643529	-0.0168235	0.00641176	0.0308824
TTGCTCGGGGGTGTGGTCTT	TGTCTTTGCCCGCTGTCCGT	SPAC8F11.03	msh3	0.0181176	0.0331765	-0.0575882	0.0147059	0.0578235	-0.00147059	0.0308824
ACACCGCACAGGACCGACAA	GCCCACAAAAGCTCCCGTCC	SPBC4F6.11c	SPBC4F6.11c	-0.0107059	-0.0617647	0.0931176	0.0158824	-0.595765	-0.111824	0.0308824
CAAGCGATCAAGCAACCGGG	CTCTACCCCTCTGGCCCCCG	SPCPB16A4.05c	SPCPB16A4.05c	0.016	0.0115294	0.00794118	0.0223529	0.0308824	0.00347059	0.0308235
GCTGATCTGGTGTTCGGGGG	TGGGGCTTTGCACGTTCATC	SPCC663.07c	SPCC663.07c	-0.0562941	0.0438824	0.133412	0.0122353	-0.504824	-0.0530588	0.0308235
TCAATTCCTGGCCCGCTTTT	TCAAAACCCGAATCCCGCTT	SPCC1393.02c	spt2	-0.029	0.0563529	0.131471	0.0718824	0.0617059	0.0548824	0.0307059
TTGTGCTCGTTGCTGTGGTG	TAGGGTTCGCAGGTCGGTGG	SPAC13A11.01c	rga8	-0.250588	-0.164882	-0.176941	-0.252706	0.0374706	0.0762941	0.0305882
GGCGGCTTCGGGGCTTAATA	GGGGTGACTTTGCTGGGGAA	SPAC1805.08	dlc1	-0.0906471	-0.0884706	-0.0371176	0.0308824	-0.113118	0.0687059	0.0305882
TGTAACTGCGGGCTGGGTGA	GGCGCCTACGTTCATTCCGG	SPAC20G8.04c	SPAC20G8.04c	-0.08	-0.0388824	0.0967647	0.0137059	-0.153235	-0.02	0.0304118
TTCTCCTCTACTCGGCGCGG	AAACAGACACCCCGCCTTGC	SPAC17C9.12	SPAC17C9.12	0.0821765	0.028	0.0437647	0.0387647	0.0121176	-0.0122353	0.0301765
TCGGGCTTCTGGGTGGAATG	GGAAAGCAAGAGCCAACGCC	SPAC2C4.07c	SPAC2C4.07c	0.046	0.0236471	0.0365294	0.0377647	0.0645882	0.0106471	0.0301176
TCCGGCGTCCACAGTTTGCT	CCTGCCGCACTCCATACACG	SPBC26H8.05c	SPBC26H8.05c	-0.00135294	-0.00552941	-0.0642353	-0.0197059	0.0548824	0.0293529	0.0300588
CCGGTTGTGCGTCCCTCTTC	CCACACCTCCCCACGCATCT	SPCC1322.16	phb2		-0.0405882	-0.113176	-0.0727059		0.0210588	0.03
CGGCTTACCCTGCACCCCAT	TGCAGCGAGTGGATGAGCCT	SPAC57A10.07	SPAC57A10.07	-0.00270588	0.0338235	0.0237647	0.0455294	0.0661176	0.0202353	0.03
TCGAGAAGTGGAGGGGTGGG	CGGGGTAGGTTCAGGCGAGG	SPCC306.02c	SPCC306.02c	0.0421176	-0.0395882	0.0394118	0.0135294	0.0247647	0.0102941	0.03
CGGCCTCAACCAGTCATCCC	GGTGCTCTCCGTGCTTCCGC	SPBC3H7.09	erf2	0.0943529	0.0441176	-0.0329412	-0.0385882	-0.0308824	0.00958824	0.0299412
CCTTGGGGGCTCGGTGTCTC	ACTCTGTTCCACCGGCGCTT	SPCC1620.08	SPCC1620.08	-0.0501176	-0.0111765	-0.064	-0.0422941	-0.00511765	0.029	0.0298824
TCCGTCGTTTGCGTCCAGTC		SPAC3C7.06c	pit1	-0.0178235	0.106412	-0.0610588	0.149882	0.0191765	0.0174118	0.0298824
GAGGACGGCAAAGCTGGAGG	GAAGCTGAGACGGTGCGACC	SPCP31B10.05	tdp1	-0.0594706	-0.00470588	0.0106471	-0.0187647	-0.0362353	0.0129412	0.0298235
CCGGTTTTGTTGCGATCCCA	ATAATTGAAGCGCCGCCCGT	SPCC970.02	SPCC970.02		0.0140588	0.0654706	0.0734706		0.00741176	0.0298235
TCGATATCCAGGCCCCCCAT;GTTGGGGGCCGTGTTGATGC	ACACGGTATCAATGGGCGCG	SPCC4B3.02c	SPCC4B3.02c	-0.0129412	-0.0253529	0.0284706	-0.0443529	-0.0151765	-0.00505882	0.0298235
CAAGAGGGGGTTCGCAGGTC	TCCTGCCCGACCAAGCTGTT	SPCC622.16c	epe1	0.119941	-0.0577059	-0.0145882	0.0342941	0.00947059	0.0509412	0.0297647
CATGGGAGGAGGGGTCGTCA	CGAACAGCAAGGGGGACGAG	SPAC23H3.06	apl6	0.0918824	0.081	0.209118	0.267706	0.0568824	0.00770588	0.0297647
GTGTTCGGCGGGAGGATGAT	AGCACGCACTGAATTGGCCC	SPAC11D3.11c	SPAC11D3.11c	-0.0781176	-0.00941177	-0.0544118	-0.124471	-0.00805882	0.00547059	0.0297647
CCTGTTGGGGGACGTATGCG	CGGTGAACGATGGGGTGGGT	SPAC6G10.02c	tea3	-0.112765	-0.0335294	-0.0897647	-0.0477059	0.00782353	-0.0391765	0.0297647
CTGGTCTGTGCCCCCTCCCA	TGGGGCCATGACTGTGGGAG	SPAC139.04c	fap2	0.00405882	0.0675882	-0.0423529	0.0582353	0.0620588	0.0752941	0.0296471
GTGGGGGGGCAGTTGGGTAT		SPAC1F7.08	fio1	0.270059	0.0276471	0.185471	0.0624118	0.149765	0.160588	0.0295294
CGAGCGCTAAGGGACGAACG	AGTGTGTTGCTGAGGCCGGG	SPAC27D7.05c	apc14	0.0408824	0.150412	-0.0328824	0.032	0.00517647	0.0421765	0.0295294
TGCAGCGGAGCATATCAGCC	GGGCAGGGTTGTCGTCTCGT	SPBC13E7.09	vrp1	-0.000470588	-0.0160588	0.00117647	0.0494706	-0.0101176	0.0257647	0.0295294
ACGCGCGCCAAAATGCAAAC	CCTCGCATCCCTGCCCTTCT	SPAC3C7.02c	pil2	0.0148235	-0.013	-0.0130588	0.0188824	-0.0275294	-0.00441176	0.0294118
CGGGTTGGGTAATCAGGGCA	CCAAGAAAACGGACAGCGGG	SPAC8C9.07	SPAC8C9.07	-0.142412	-0.0389412	-0.225882	-0.277353	0.0398235	0.0298235	0.0293529
GCCACAGGGTCCAAACGCAC	GGAGTAAACCGCCGGAACGA	SPBC14F5.07	doa10	0.0488824	0.0694706	0.0524706	0.124941	-0.016	0.0151176	0.0292941
CGGGGTTGGCGCTAAGGGAA	ACCGCCCCATTTGTCTCGTT	SPAC664.01c	swi6	0.0215882	0.111353	0.0255882	0.129118	-0.0307059	0.0760588	0.029
ACATCCAATCCCCCGCCTTT	GGGGTAGTTGCGCGTTGTCA	SPCC4B3.01	tum1		0.00764706	-0.00511765	0.0921176		0.0172353	0.0289412
GGATAACCGCACACCCCCGA	CCAGTGCACAAGCCCAGAGG	SPAC8E11.04c	SPAC8E11.04c	0.026	0.0393529	0.0181765	0.0180588	0.000823529	0.0114118	0.0287647
CGTGCCCGGTAGCTTTTCGA	CTGAAAGACGGGGCGACCAC	SPCC594.01	SPCC594.01	0.126706	0.155588	0.0303529	0.0671176	-0.0154706	0.0382941	0.0282941
TCAAATTCCAGCCGGTCCCG	AAAGATCCAGCCGGGTTGCA	SPBC23E6.02	SPBC23E6.02	-0.0717647	0.0558235	-0.0228235	0.0200588	-0.000352941	0.0481176	0.0280588
CGCGATGGTGAAGTGGGGCC	AGGTTGGGGGCGTCGTGTCA	SPBC13E7.07	SPBC13E7.07	-0.132353	0.0990588	0.181353	0.0227059	-0.230647	0.0209412	0.0276471
CGGGCGTATTTCAAGGGGAG	AAGCCACCCCGAAACGCAGA	SPAPB1A10.14	pof15	0.00205882	-0.0302353	0.0808824	-0.0894706	-0.0337059	0.0180588	0.0276471
GAAGGCGAGGCGATGGTCAA	AGCGGTCTGTTGGGGGAGGT	SPCC576.01c	SPCC576.01c	0.148	0.0380588	0.108353	0.0312353	0.0902353	-0.0114706	0.0275882
ATATCAGCTCATCCCGCGCG	GTCTGCTGCCTGTTTTCCCC	SPAC140.03	arb1	0.0428235	-0.000294118	-0.101471	-0.135294	0.0785882	0.0252353	0.0274706
ATCGGAGAACGGCAGGCAAT	CCCATACACCGGCCGAAAAG	SPCC1281.04	SPCC1281.04	-0.000823529	0.0318235	-0.113235	-0.0616471	0.0151765	-0.000882353	0.0273529
TAGGAAAGCGGGCAGGGCAC	TCACCAACTTCAACCCGCCG	SPCC1223.13	cbf12	-0.0727647	-0.0273529	-0.0207647	0.0169412	0.00317647	-0.00635294	0.0272941
TCGGACTCAGGGATTGCGTG	TACCTAACCCCTCCGCGAAG	SPAC27E2.03c	SPAC27E2.03c		-0.0548824	-0.165118	-0.189529		0.00335294	0.0272353
TGCAACAATACCGCCAGCCA		SPAC11E3.12	SPAC11E3.12	0.0675294	0.023	-0.0314706	-0.0198824	-0.0262941	0.0537647	0.0270588
GCGGAGGGTGGCTTGGAGAG	CATTTGCTTGTCGCCCGCCT	SPBC56F2.08c	SPBC56F2.08c	-0.0119412	0.157529	0.103471	0.0567647	0.0303529	-0.0509412	0.0268235
AGTATCAAGGACCCCGCCCC	CGGAAACAGGTGCAGGACGG	SPACUNK4.16c	SPACUNK4.16c	0.0816471	-0.087	0.0988824	-0.00270588	0.0618824	-0.0523529	0.0268235
ACCCGACGCAACCAGCCATT	GTAAATGCCCCCAGCCCAGC	SPAC2F7.08c	snf5	0.203882	0.278882	0.0929412	0.245176	0.0157059	-0.0262353	0.0267647
GCCTTACCCCCGCCTACACC	GATGCTGAAATGCCCCACGA	SPCC965.11c	SPCC965.11c	-0.0141176	0.00411765	-0.004	0.009	-0.0525882	0.0433529	0.0267059
GACCCAGCAAAATGAGCCCT	GTGCTTGGGCGGGTTTGCCT	SPAC18G6.15	mal3	0.0232941	0.0341765	0.0379412	0.0678235	0.0671176	0.00829412	0.0266471
GAGGGCACGGGGGCTGTAAC	TTCGCGCGTAGGTTTGCTTG	SPAC6B12.08	mug185	-0.0129412	0.141059	0.0626471	0.123706	-0.063	-0.0330588	0.0266471
CCCCACGGAGTCAACCAGCA	CGTCTTCGGTATTGGGCGGC	SPBC1105.13c	SPBC1105.13c	0.0541765	-0.00529412	-0.00558824	0.0161176	-0.0755294	0.0276471	0.0265882
ACTCACACTGGCGCTCACAG	ATGCCTGGGTCCCTGTGACA	SPAPB18E9.04c	SPAPB18E9.04c		0.0117647	0.0272941	0.0554118		-0.00394118	0.0265882
TCAGGTCGTTGGCGTGGTCC	AGCGCGACCTGAAACCCATG	SPBC1539.02	SPBC1539.02		0.0145882	0.000470588	-0.00705882		0.0298824	0.0262941
TGCGCTGAAAGATGACCCGA	ACCCCACTCAACGATCCCCG	SPAC17A2.14	SPAC17A2.14	-0.261588	-0.148412	0.0662353	-0.229882	0.118529	0.0645294	0.0262353
TTAGGGGAACGCGCATGCTG	AGGAACCCGAAGCCCGCAAC	SPAC25B8.19c	SPAC25B8.19c	-0.00152941	0.108353	-0.104176	0.0245294	0.115	0.0435882	0.0261176
GGAGCTGTCACATGCGCAAC	AAACAGGTCCGAGTTGCCCA	SPAC27F1.10	SPAC27F1.10		-0.0338235	-0.0269412	-0.0654706		0.00894118	0.0261176
ACCTCTTTTCAGCTGGCCCG	GGGGGGGCGGAAATTTAGTG	SPAPB1A10.08	SPAPB1A10.08	0.00152941	-0.0802941	0.0913529	0.0584118	0.0532941	-0.00511765	0.0261176
GGCGACCCCTAGCGCAGATA	GGTAAGGAAGCGACGGGGCA	SPAC1142.08	fhl1	-0.110706	-0.0976471	-0.0682353	-0.0549412	0.0891765	0.0275294	0.026
AAGAAAGGGAGCGCAGCCGG	ACGTGGGGAGGGATGGGAGG	SPBC1683.10c	pcl1	0.0276471	0.0269412	0.0215294	0.0416471	0.0737647	0.0374118	0.0259412
GAACCACCACGGCACCCTCC	CACGCACGCTTATTGCCCAT	SPAC869.05c	SPAC869.05c	-0.0802353	-0.0367059	-0.0231176	-0.095	0.0531176	0.00823529	0.0259412
GGCGCCTGTCATTCCTGGTT	GTGGGGTTGATGGCCGCTTA	SPCC132.03	SPCC132.03	0.00405882	-0.0331176	-0.000941176	-0.0128824	-0.0284118	-0.0560588	0.0258824
TCACCACACGCAACCCAACA	GAACGGCGAATGGGGTGGTG	SPBC23G7.16	ctr6		-0.0406471	0.0424706	-0.0201176		0.0850588	0.0256471
GCAAGCAGCCCACGTCCGAT	CCCGGGCCTACGCCTTTACT	SPBC1215.01	shy1	-0.0485294	-0.0195882	-0.116765	-0.0661765	0.156235	-0.0164706	0.0254118
GTGCGCGGACTGGTTTTCAA	CGTGTTCCGCCAGCCTTGTA	SPAC30D11.06c	SPAC30D11.06c	0.0554118	0.0872941	0.0792941	0.0447647	0.0694118	0.0376471	0.0253529
CAAGATGCGCCAAAACAGCC	AACGCGGTGGTGGGAAGAAC	SPAC2F3.08	sut1	-0.035	0.0374118	0.118235	0.0421176	0.0451176	-0.0679412	0.0253529
GCATTGATCGGGAGGTTCGG	CCTCCCGAACCGAGACCATC	SPBC31F10.07	lsb5	0.0330588	0.042	0.0382353	0.0158235	0.110412	0.0184118	0.0250588
CTACCGGCCACCAATTCGCA	TGGTCTTGCGCTCCCGATTC	SPAC12G12.11c	SPAC12G12.11c	0.00911765	0.00988235	0.0352941	-0.0228235	0.00276471	0.0802941	0.0248824
GGGACGAAAGTGGGCAACCG	CGGTTGGGCATCAGGAGGAG	SPBC2D10.12	rhp23	-0.111	-0.0492941	-0.0809412	-0.115765	0.102824	-0.0628235	0.0248824
CGCCAGCGACCCAACGATAG	AGCGAATAAAAGGCGGGGGA	SPBC1347.03	meu14	-0.0908824	0.00505882	-0.00870588	0.00747059	-0.0228235	0.0407647	0.0248235
GAAGGGACGGGCAGCGAGAG	TGTTCGCGGTGTCGGGCTAT	SPAC2H10.02c	SPAC2H10.02c	0.0299412	0.052	0.166882	0.0231176	-0.105824	-0.00958824	0.0248235
GTCCTCCGGCTTCCCACCTT		SPCC1235.15	dga1	-0.0430588	-0.0561176	-0.0290588	-0.0138824	-0.0429412	-0.013	0.0248235
TGAGCGTGGTTACGGGGACA	AGCGGAACGGAGGTGGACGG	SPCC548.05c	SPCC548.05c	-0.035	-0.000294118	-0.113765	-0.0626471	-0.00352941	-0.0376471	0.0248235
	CACGTGGTTGGGTCGGGTTG	SPCC24B10.02c	SPCC24B10.02c	0.0581765	0.0572353	-0.0420588	0.0135294	-0.0213529	-0.00470588	0.0247647
TCCCTCGCTCCGGCCTTCTA	CGTAGGCTGTCGTGAGGGGT	SPAC694.03	SPAC694.03		0.0284118	0.000470588	-0.0315294		0.0168824	0.0247059
TTTCGAGGTATCCGCGCGTG	TAGCGTCCTGGAAGGGGGTG	SPBC11C11.07	rpl1801	0.0409412	-0.0106471	-0.0677647	-0.142118	-0.168706	-0.000352941	0.0247059
CGGAGGCGTTAGGGCGTGTC	CGCCTCTTTCCCCGTGACCG;CGCCTCTTTCTCCGTGACCG	SPAPB2B4.06	SPAPB2B4.06	0.0718824	0.0507059	0.059	0.119588	0.0876471	-0.0189412	0.0246471
AGGCGGGCAGCAGGGGAGTT		SPAC869.11	cat1	-0.0546471	-0.00805882	-0.0395882	-0.0554118	0.0404118	0.00435294	0.0245882
CAGGTGGGTCACGCCGGAAT	CGCGTCCCACGTCTCTCGTC	SPAC1D4.13	byr1	0.0381176	0.0478824	-0.0107059	-0.0394118	-0.0527059	-0.00411765	0.0245882
CTGAGTCCAACCGGACACGT	AACCATAACCCGCACCGCTG	SPBC21C3.11	ubx4		-0.0362353	-0.0421176	-0.0228824		0.0539412	0.0243529
CTACATGCATTCCGGGCCCA	CCCCCCATATTCCGGACCAC	SPCC13B11.02c	SPCC13B11.02c	-0.00194118	0.0137059	0.0207059	0.0352353	-0.047	-0.00464706	0.0243529
AGTTGCCCTCCTCTCGCTGC	AACGGGTGCTGGCTTCGGTG	SPBC9B6.07	nop52	-0.102353	-0.192941	-0.187706	-0.330118	0.02	-0.00329412	0.0242941
GAACGGGCATTAGCAAGGGT		SPCC794.15	SPCC794.15		0.085	-0.0380588	0.0339412		0.130118	0.0241765
GTTCATTCCGGCCGTGGGTA	AACCCCCTGGCCAATACCCC	SPAC12B10.10	SPAC12B10.10	-0.0927059	0.00576471	-0.00158823	-0.0132941	-0.279412	-0.00423529	0.0241176
GTCCGCCCCGTCGCATATCA	TGGGAGTTCGTTGGCGGTTT	SPBC14F5.13c	SPBC14F5.13c	-0.194882	-0.138235	-0.174588	-0.212706	0.0537059	-0.0264118	0.0241176
TCAGATATTGGCAGGCGCGG	CATCGTGGCGTTTGTAAGGG	SPBPJ4664.02	SPBPJ4664.02		-0.0526471	0.0775882	0.0753529		-0.053	0.024
CAAGGCAGGCGTCGAAAACC	ACCCCTTAATGCTCCGCCGA	SPBC31F10.05	mug37	-0.0461765	-0.00505882	-0.0302941	-0.0396471	0.0622353	0.0297059	0.0238824
GTAGCGGGGGTAGGGGCTCT	TCCGACCACATCCCTCACGC	SPAC869.03c	SPAC869.03c	0.0336471	0.0568824	0.0308824	-0.0470588	0.0337059	0.0604706	0.0238235
TAATGGGCCGCGGGTAAAGG	GCATCAGAACAGAGGGGGGC	SPBC409.06	uch2	-0.00664706	0.0131176	0.0398824	0.0448235	0.00235294	0.00435294	0.0237647
AAGCGCAGTCGGCAACACCA	ACCGGACGTGCACCAATGGG	SPAC57A7.08	pzh1	-0.0400588	0.107647	0.215059	0.103882	-0.0448235	-0.0397059	0.0237647
	GCCTATCTCCCCCCACGACT	SPAC1F8.03c	str3	0.026	0.158647	-0.0191765	-0.02	-0.001	0.0220588	0.0236471
TGTGAAGAAGACGGCGCGAA	GATCGTCTTTGGTGGCCCGG	SPAC1556.02c	sdh1	-0.0397059	-0.0426471	0.0618235	-0.00964706	-0.00764706	-0.0378824	0.0236471
	ATCGCCGCCGACACATCATT	SPBC14F5.10c	SPBC14F5.10c	-0.103706	-0.104588	-0.0947059	-0.204059	0.0571176	-0.0775882	0.0236471
CCGTGTGCGAATAGGGGGAA	ACCGCCCATCCAACTCCGAA	SPAC22A12.11	dak1		0.0728824	0.169118	0.18		0.0754118	0.0235882
CCGAATGCCCCGCGTAAGCC	CCACTGCGCAATCTTCACCG	SPBC2G2.02	syj1	0.177059	0.147176	0.235176	0.277059	0.0111765	0.0392353	0.0235882
GGTGCGGCTCCGTATAGGGA	GCGAACAGCCACCGTGACCC	SPBC21H7.04	dbp7	-0.160529	-0.0615882	-0.295176	-0.404765	0.0411765	0.0175882	0.0235882
TCGCCCTGCCCTCACCCTTA	CGAATAGGGTGGGCGGATCC	SPAC13G7.11	SPAC13G7.11	-0.0249412	-0.0669412	0.0981176	0.0471176	0.0133529	0.0109412	0.0235882
GCAGGGGGAGAGACGCAGGG	ACAGCGGGTTTGGGATTCGA	SPAC869.06c	SPAC869.06c	-0.0608235	-0.00552941	0.0304118	0.0255294	-0.0294118	-0.00364706	0.0234118
TCAAAGTCCGGCCCCAAACA	ACTGCTCGTCCATCGCCTGC	SPAC1002.06c	bqt2	0.110647	0.0271765	0.0362353	0.0643529	0.044	0.00541176	0.0232941
GGCGTCGTTGTTGCTGCGTG	GGTGTGCCTCGTCCGCTGTT	SPAC22G7.02	kap111		-0.0217059	-0.112941	-0.0807647		-0.0244118	0.0232353
GGCCGGCGCTAAACAATTTT;GGCCGGCGCGTAACACAATT	ACGTGCAGTGGTTGGTTCGG	SPBC2D10.20	ubc1	0.0513529	0.025	-0.0691176	-0.0921176	0.0747059	0.0418235	0.0231765
TCGGGACAGGCGGGTAAGAA	TCGGATCCAAGGCAATAGCG	SPAC18G6.10	lem2	-0.0490588	-0.00505882	0.155647	0.0155294	-0.0251765	0.03	0.0231765
CAACACCTCACTCGCCCCCC	GGGGCGCGAGTAGCTTGGAA	SPCC1840.04	pca1	0.0425882	0.0507059	0.104412	0.0154706	-0.0105294	0.0265882	0.0230588
GTCGGGGCAAGTCAAGCACG	GGCGACTGAACCGGGAGGGA	SPAC12B10.12c	rhp41	-0.0623529	-0.0285294	-0.00764706	-0.0435294	0.0253529	-0.0278824	0.023
CGGAGCGGCAACGGTAAACG	AGCGAGCACGACCCCAATGT	SPCC70.08c	SPCC70.08c	-0.0124118	-0.0581176	0.0370588	-0.053	-0.553412	-0.0436471	0.0229412
CCCCGAGCGCTTCACTTTTT	TATGGCACCGCAACCAGAGC	SPBC1734.12c	alg12	-0.0832353	-0.0478235	-0.255471	-0.148412	0.00323529	-0.0152353	0.0227647
GCCCATGAGCCCAGCACCAT	GCTTGGGCGCCGTGACAATT	SPBC29B5.03c	rpl26		-0.00464706	0.0148824	0.0162941		0.0551176	0.0227059
ATTGCTGGCGCCCTACTCGT	ACCAGGGTGGCAGCTCGTTT	SPAC8C9.11	SPAC8C9.11	0.0773529	-0.026	0.126059	0.0393529	-0.0912353	0.035	0.0227059
CTTGAACTCCCCGCGACCTC	ATAGCTCGTCCCTCGCCCCC	SPBC1718.03	ker1	-0.0520588	-0.205824	-0.146235	-0.220824	0.00541176	-0.0221765	0.0227059
GACCGCCATTTGACCCCGTG	GATGCCAACGCCTGCCCTAG	SPAC1F12.09	gpi17	-0.0608824	-0.015	-0.0378235	-0.0437647	-0.153647	-0.0545294	0.0227059
CGTGCGCCAGAATATCCGCA	TACTAGCCCGCGCCGAACCA	SPCC622.04	SPCC622.04	0.04	-0.012	0.0570588	0.0338824	0.00752941	-0.00605882	0.0226471
TTTATCGGACAGACGGGGGC	CCACGCCCGCATCGATATCC	SPAC27F1.03c	uch1	0.0180588	0.0606471	0.0742353	0.0916471	0.0173529	0.0449412	0.0225882
AAGCGGGGGACGGGTATGGA	TCCACGCCCTCCATACAGCC	SPAC3C7.07c	SPAC3C7.07c	-0.0492353	0.017	-0.0654118	0.0429412	0.032	0.0366471	0.0225882
ACCCCCGCCCTTATTACCGC	GCCCCCCGATAAACAAGCAG	SPCC1494.03	arz1	0.122412	0.0714118	0.00652941	0.00458824	0.0551176	0.0362941	0.0225882
ACCCCAACGTCCCTCGCCTG	CTCAAAAGCCTGCGCACCGA	SPAC22F8.09	rrp16	-0.0322941	0.0501176	0.008	0.00958824	0.0604706	0.0546471	0.0224706
CATGTCTCGCCCCACCTCCT	TGTGAGGGTATGTGGGGGCA	SPAC27D7.04	omt2	0.00976471	0.0131176	0.0165294	0.0589412	0.0352941	0.00758823	0.0224706
CGGGCCTTGGGAGAACGAGG	CGCGCGAGAGCCGACTTTAG	SPAC9E9.13	wos2	0.0336471	0.0642941	0.0644118	0.122176	0.0633529	0.0367059	0.0224118
ATGCGCCTGTGACCGTGTAG	TCCATTTGAGAGCCACGCCA	SPAC19A8.10	rfp1	-0.0259412	0.00470588	0.0171176	0.0114118	-0.0132353	0.0253529	0.0224118
TTTGACATGCGAGGGTGTGT	CTCTCCCCACACCGTCCCCC	SPAC17A2.10c	SPAC17A2.10c	0.0557059	0.0599412	-0.0106471	0.00576471	0.0275294	0.0162353	0.0224118
GCCCCGTCGTCTTGTGGTAT	GAGAATGAAAACGCCGGGGA	SPAC23H3.11c	SPAC23H3.11c	-0.0462941	-0.00147059	0.0114118	0.0182353	-0.0984706	-0.036	0.0224118
CCCCCTTCCGTCTACCCCCA	CGGATGGTGGCTTTTGGGAT;GACTGCTTCGACCGACGTGA	SPCC576.17c	SPCC576.17c	0.043	0.0502353	0.0786471	0.123588	-0.0315882	-0.0579412	0.0223529
CCATCATCCGCTCCTACCCG	ATGGGCGCGGCGAGTACTGT	SPAC1B3.10c	SPAC1B3.10c	-0.0178824	0.000764706	-0.0420588	-0.0482353	-0.0369412	0.0648824	0.0222941
TCGAGGAGGGAGCAAACCAA	TTGTGCAACGGGAATGCTCC	SPCC1235.08c	pdh1	0.0412353	0.0174706	-0.0164706	-0.0309412	0.147706	0.0368824	0.0222941
TCACCAGGGGGGAAATGCAA	GGCTCATCAAGTCGCGCAAC	SPAC9G1.06c	cyk3	-0.139706	-0.0111765	-0.100353	-0.00605882	-0.0169412	0.0258235	0.0222941
ATTACTCCCTCTCGCCCGCA	CCGGGATATGGGTGCGTCTG	SPBC215.08c	arg4	-0.0382941	-0.0492353	0.0239412	-0.0300588	0.127529	0.00729412	0.0222941
GTCGGGAGTGGGAGCGCTAG	CCCCTTTTGAACCTCTGCGC	SPAC56F8.14c	mug115	-0.022	0.00123529	0.0580588	0.0472353	0.0284118	-0.0124118	0.0222941
CGCCATCACCCTTGACACCC	CGTGAAGGCGGAAAGCAGCG	SPAC1039.09	isp5	-0.0236471	0.058	-0.0142941	0.0314706	-0.0512941	0.0226471	0.0221176
TCCCGCGTGTGGTGTTGTCT	AAAGCCACGCGGCACACGTA	SPBC17G9.05	rct1	0.0192353	0.0413529	0.0590588	0.0184706	-0.115529	0.00352941	0.0221176
CTGATTGGTCCCGCAGAGCC	CAATCGGCAATTTAGGCGCT	SPBC3E7.05c	SPBC3E7.05c	-0.0101765	-0.04	-0.0918824	-0.109882	0.0685294	0.00105882	0.0221176
TCAGGGGCAGTGGTGTGCTG	ACCCGCCTCTTCGGTTCCTC	SPAC3F10.11c	abc2	-0.110235	-0.135294	-0.0646471	0.0208235	0.189706	-0.0418235	0.0221176
TCCCTGGTGTAGCCGGAAGT	GTTCCGGCGTACTCTAGCCA	SPAC8C9.19	SPAC8C9.19		0.00470588	-0.222	-0.213588		0.0421176	0.0219412
GCGACGCACGGGGGTATTTT		SPCC4B3.15	mid1	0.0344706	0.021	-0.089	0.0897647	-0.0267647	-0.0425294	0.0218235
CCACGCGAAGCAACCCTAGC	TCGTACCGCCACCACACCCC	SPCC1442.11c	SPCC1442.11c	0.066	0.0672353	0.0514118	0.136059	0.0243529	-0.00441176	0.0217647
CGGGACACAGGGTGACGACA	GTAGAGGGGGTGTGGGGGCA	SPAC3G9.04	ssu72	0.161471	-0.121059	-0.129588	-0.175529	0.103353	-0.015	0.0217647
CCCGTTCCCTCCACCTGCAT	CACGCGGGCACAAAGTTACG	SPAC13G7.07	arb2	0.0117059	-0.051	-0.0131765	-0.0468235	0.0735882	0.0229412	0.0217059
GTCCGCCCAGCATGACGAAT	GCCGGGCGTACTTTGCAAGG	SPAC328.04	SPAC328.04	-0.0505294	-0.0427059	-0.0518235	-0.106353	-0.00523529	-0.0321176	0.0216471
AGCCACCGTCCCATCCGAGA	GGCTCCCCGCTTCACTTGTC	SPCC1442.16c	zta1	-0.0179412	-0.024	-0.0605882	0.0870588	-0.0289412	0.0184706	0.0214118
GCAGTAGGGGGTACAGGACG	CGCCGCGACTACGACCACAG	SPCP1E11.02	ppk38		0.0906471	-0.101529	0.0368235		0.0451765	0.0212353
ACGCGAGATGGGTTGTGGCA	TTTGATGCGGCCGGGTGAAG	SPAC22H12.05c	SPAC22H12.05c	-0.0860588	-0.066	0.00741176	0.0210588	-0.003	0.0115882	0.0212353
GGGTCGGGCGTAGCAGCTTT	CCTTTCATCTGGGCGCTGGT	SPAC25G10.01	SPAC25G10.01		0.023	0.0976471	0.0925294		-0.0345882	0.0212353
TGGTGTGCGCGAGGGTTAAT	GGGGGGAACAAGTAGCGACG	SPCC1840.08c	SPCC1840.08c	-0.00305882	-0.105294	0.0786471	-0.0251765	-0.0351176	-0.0880588	0.0210588
GAACAGCATGAGCAGGGGCA	TGCCCCAGTACCCCCGCTTG	SPBC1734.05c	spf31	0.142882	0.0884118	-0.142118	-0.0228824	0.0652353	0.0740588	0.021
GCGTTCAGCCCGGCCCACAT	TAGGGCGGAGTGTGGGGAGT	SPAC17A5.08	SPAC17A5.08	-0.0648824	-0.0125882	-0.171588	-0.0927647	-0.00364706	0.00864706	0.0209412
GCCCTGCCGCAAATCAGTCT	CGGGAGACGAGGGCTGAGGT	SPBC4F6.08c	mrpl39	-0.115706	-0.0211765	-0.0738235	-0.118294	0.0545294	0.0687647	0.0208235
TAAGATGCGCGGGGGGTAGA		SPAC24B11.13	hem3		0.0675294	0.0267059	0.0155882		-0.0277647	0.0208235
ACACCTACCACCCCCTCGGG	TAAAGGGTTCTCGCCACCGG	SPBP16F5.08c	SPBP16F5.08c	-0.0537059	0.0298824	0.113471	0.00864706	-0.0494118	-0.0282941	0.0208235
TTAGGGGCTTGGGGCTGTCG	CGCCACCGACCCCTGTCAAC	SPAC12G12.01c	SPAC12G12.01c	0.132882	0.0678235	0.0618824	0.116176	0.0915294	0.048	0.0207647
TTTTGCTGATGGCGGGTTGG	GCGGTTTGCCTGTTCGGGAG	SPBC1198.06c	SPBC1198.06c	0.0218235	0.0756471	0.0672941	0.0626471	0.0312941	-0.0727059	0.0207647
AGATGGCCGCCGCTAGACAG	GCGGACCCTTCCCCGTTAGG	SPAC688.14	set13	-0.0331176	0.0132941	-0.0424706	0.0448235	-0.000470588	-0.0351176	0.0207059
TCATCGACGCCCGAGGCTAT		SPCC16A11.08	atg20	-0.0674118	0.0200588	-0.0615882	0.00482353	-0.0961765	0.0769412	0.0206471
GCGCCCGCGTACTATTCACG	TTAGACGACACGCCCCAATC	SPAC3A12.03c	meu34	0.0452941	0.00341177	-0.0965294	-0.0167647	0.0245882	0.0288824	0.0204118
CCTCTGCCAATCCAATGCCC	CCGGCCCCGCTACGTAGAAT	SPAC24C9.14	otu1	0.0631176	0.0376471	0.220706	0.198412	-0.0458824	0.0157647	0.0204118
CCGGCAATGGGGGTGCAGTA	CATTCGGATTAGCTGGGGGC	SPCC1919.11	mug137	0.0445882	0.0264706	0.0468824	0.0246471	0.00852941	-0.0111176	0.0202941
CCGGGGGGTTAAACGAGGAC	AACCCCCGCGTGCTAGGATA	SPBC17F3.01c	rga5	0.0184118	-0.0538824	-0.104588	0.00629412	-0.0552941	-0.02	0.0202353
GGACAGCGCAACGGGGTATT	TGCCGCGCCTCCTGTAGTCT	SPBC660.08	SPBC660.08	-0.230412	-0.049	0.0365294	-0.0205294	-0.244471	-0.0671765	0.0202353
CCTACCTTTCTGCTGCCGGC	CATTTGCCAGCCCCCCTTCG	SPCC18.10	SPCC18.10	0.0790588	0.102941	0.116647	0.209118	-0.0295294	-0.00476471	0.0201765
AAATCCGCGGTCCCACAAGG	GGAAAATTGACGGAGGGGCC	SPCPB1C11.02	SPCPB1C11.02	-0.05	-0.0317059	0.0157059	-0.0243529	-0.0684118	-0.008	0.0200588
GGTCGGGAGTGTAGCGCTGC	ATTGTGTTGATGGCCGTCGC	SPBC1604.09c	SPBC1604.09c		-0.0290588	-0.0580588	-0.0565294		-0.00841176	0.0198824
TGCCCCCCCGAAATAATGAA	CCCCGCCCTTGTTGTTTCCT	SPBC839.06	cta3	0.0252941	0.0298824	0.0811176	0.0828235	-0.236118	-0.011	0.0198235
CCGGCGACTAAACCCAACCC	GCCCCTCTGAAGTCTCGCGT	SPBPB2B2.10c	gal7		0.116118	0.0759412	0.0604118		0.0292353	0.0197647
TGACAAACACAGCCCGCAGC	TGCGATGGTGAAGCGTGTAC	SPAC1A6.01c	SPAC1A6.01c	-0.0194706	-0.0205294	0.0263529	0.0238235	0.00176471	0.0487647	0.0196471
CCCCAAAGCAAAACACGCGC	CCGCTCCTTCCTATTCCCCG	SPBC18E5.07	SPBC18E5.07	0.110765	-0.0500588	0.0278824	0.0652353	0.0628235	0.0137647	0.0195882
AAAGGATGGAGCCGGAGGGA	CGAAACGAGGCAGAGCACGG	SPBC56F2.10c	alg5	-0.135235	-0.00529412	-0.114059	-0.142235	0.0844118	-0.0254118	0.0195294
CTGCCCCGCCATAGACCTCA	TCGGGGGTGAGGGAGGAGTA	SPAC9G1.02	wis4	0.0924706	0.139529	0.148588	0.111471	-0.546529	-0.000352941	0.0194706
CGGTTGTGGGCTAGCGTGGG	CAACAGCTACGCGGAACGGG	SPCC777.03c	SPCC777.03c		-0.00529412	0.0275882	0.0188235		0.00988235	0.0192941
AGAGAAGGCCCCAGCAACCC	CCAGCCTGCCTTCCCGATTA	SPBC3F6.01c	SPBC3F6.01c	0.0441176	-0.00852941	-0.00658823	-0.0121765	-0.0857647	-0.0132353	0.0192941
	TTGGTTGCTTGGCGGCTATG	SPCC338.18	SPCC338.18	0.00470588	0.00276471	0.190118	0.0524118	-0.0616471	0.0663529	0.0191765
AGACGGCTGAGGGCAACTGG		SPBP35G2.04c	SPBP35G2.04c	0.0167647	-0.121412	0.0114706	-0.106588	0.0498235	0.0138235	0.0190588
CCACGGACAAAGGCCCCATC	CAAACAGCATGGCCGCAACG	SPAC18B11.08c	SPAC18B11.08c	0.0807059	0.0156471	-0.00776471	0.0354118	-0.0134118	0.0178824	0.019
CGCCGCGCTAGAGAAATGAA	GAACGAAACGCGCACCTGGA	SPAC5D6.01	rps2202		-0.0342941	-0.106471	-0.185471		0.0441176	0.0188824
CCCTCGTTTCCTCCCATCCC	GATTTTGGCGGGGTCGTGGG	SPAC19D5.03	cid1	-0.0664118	-0.0602941	-0.135647	-0.0618824	0.00788235	0.0498824	0.0188235
AACAGGGGGCTTGACGCGAG	AAGCGTTGGAAAGGGGGCAT	SPCC1672.09	SPCC1672.09	0.00241177	0.0294118	0.0667059	0.0607059	-0.0446471	-0.0119412	0.0188235
CGAAAGGGGAGGGCGAAGAT		SPCC663.14c	SPCC663.14c	-0.00741176	0.0537647	-0.0121765	-0.107	0.000823529	0.0201176	0.0187647
ATCGTTTGGCCGGCTAAGCT	CAGCAGGCGCACTCCCAACA	SPBC4F6.16c	ero11	0.0388824	0.0742353	-0.0455882	0.0138824	0.0240588	0.00164706	0.0186471
TCGATACCCCCAGGCGCCAC	GGGGAAGCGCGCAAAACAGT	SPBC646.08c	SPBC646.08c	-0.00752941	-0.0265882	-0.0850588	-0.0488235	0.0423529	-0.00694118	0.0185882
CGTTGGGGCGCGATGTCTAC	GGGGGGTTTGCCTATCCGTC	SPAC9E9.03	leu2	-0.111882	0.082	0.0161765	-0.022	-0.397588	-0.0359412	0.0185882
AATAGCCCCGTGCCGGTTCG	GTGCACGCTCTCCAATCCCG	SPAC521.05	rps802	-0.107706	-0.0995294	-0.243412	-0.252588	0.00335294	-0.00194118	0.0184706
	CGCGCTCCCCCTACTCGTCC	SPAC22E12.03c	SPAC22E12.03c	-0.179	-0.122765	-0.0667647	-0.107118	0.0894118	-0.106529	0.0184706
GAGGCGGCGATTTGCTGGTG	GACGACCCCCGCCTACATGC	SPAC20G8.02	SPAC20G8.02	0.300706	0.0182941	0.017	0.0634118	0.405882	-0.0242353	0.0184118
GTACTTCCCCTCATCGCCCG	GTCGGGAGGGGCTGCTATCA;GTCGGGGGGGGGTGGTTTTA	SPBC8D2.02c	SPBC8D2.02c	0.0447647	-0.0894118	-0.0396471	-0.101588	0.0242353	-0.0254118	0.0184118
TGAAAGCAAAGGTCCCCCGA	CTGTCGCTCCGGCCTGGTTA	SPBC15C4.01c	oca3		0.105706	0.0934706	0.152588		0.0434118	0.0183529
AATCTTGCACGAGCCCGCCC	TTGTGTATGCAGGGGGCGAG	SPBC29A10.12	SPBC29A10.12		0.0289412	-0.0496471	-0.0972941		0.0173529	0.0183529
TGCCGTTGGGGGGGTATGTC	CCGGTGTGATGGGGGCAAGA	SPCC613.11c	meu23	-0.0977059	0.0187647	-0.0155294	-0.0121765	-0.0922941	0.00923529	0.0183529
CTCCCCTGCCCCCCTACCGT	GGTAGGGCGGGCGTATTGGC	SPBC1348.13	SPBC1348.13	-0.00823529	0.0201176	0.0218235	-0.000294118	-0.0874118	0.00858823	0.0183529
CTCGCGCGAACTAGGACCCC	CGAGGTTATTGGGCGGCTGC	SPBC11G11.03	mrt4	-0.0761176	-0.0213529	-0.108765	-0.0733529	0.0252941	0.00429412	0.0183529
TGTAGTCCCCCCCCAACGCC	AGGGTGGTTGCGGTCGTGCC	SPBP35G2.12	SPBP35G2.12	-0.0447647	-0.021	-0.0358824	-0.0215294	-0.0273529	-0.00482353	0.0183529
TCTCGGCATCATCTGGGCTG	AATAGGGCAGCGGAATGGCA	SPBC12C2.07c	SPBC12C2.07c	-0.102235	-0.0866471	0.0967647	-0.0448235	0.128882	0.0570588	0.0182941
AACGCCCTCATATGCCCACG	ACCATTATCCCCGCGTTTGC	SPAC14C4.08	mug5	-0.0145294	-0.00188235	0.00641176	-0.000647059	-0.00511765	0.0233529	0.0181765
TGCCCTCCACTCCTGCTTTT	TGGGACTGGTGGATGGGCCT	SPAC23D3.11	ayr1	0.0676471	0.0272941	0.0119412	0.0742353	0.0233529	0.0221765	0.0181765
TAGGCAACGTCCCAGCCCAA	CTGGTTGCGCAATGAGGCCT	SPAC1071.08	rpp203	-0.156941	-0.03	-0.107647	-0.128588	0.0101176	0.0365882	0.0181176
CGTAGCGTCACAGAGCAGCA	TGGACCGAGCTCGTCATGAC	SPBPB2B2.02	mug180	0.183941	-0.0412353	-0.0155294	-0.00664706	0.739529	0.0536471	0.0180588
CGGGGGCAAAATAAGGGGCT	GTCCCCCGCCGTTTTTACCT	SPAC2C4.16c	rps801	0.000764706	-0.0146471	-0.000529412	-0.0609412	-0.00347059	0.011	0.0180588
GCCCTACGAGCTTCCGGACA	GGGGACGAGAGAACCGGCAT	SPCPJ732.01	vps5		-0.0290588	-0.0451765	0.0601765		-0.0415294	0.0180588
GCGGGGCAAACACAATCCTT	GAGATGAGTCGGCGGCGGAG	SPBC11C11.09c	rpl502	-0.0584706	-0.148176	-0.199176	-0.318235	0.0587647	0.00141176	0.0179412
GGGCCAACGCTTACATCCGA	GTGAGTCCGGGCAGAATGGC	SPAC186.05c	SPAC186.05c	0.0347059	-0.0226471	0.00535294	0.0370588	0.0188235	1.73e-18	0.0179412
GGTGGCTTCGTTAGGGGCTG	AAGGTGCTTGGCTTGGGCGA	SPAC2C4.15c	ubx2	-0.122647	-0.0779412	-0.0514706	-0.0772353	-0.107471	0.0218235	0.0178824
CGGGAAGTGAGGGGGCGTTT	CGTCCCGCGCTTCAAATTCT	SPAC26H5.09c	SPAC26H5.09c	-0.0102353	0.0308824	0.0655294	0.0968235	0.0182941	0.00223529	0.0178824
CGACCCACTTGCCCCCATCA	TCTGTGCGGTGTGCTTGGCG	SPAC31G5.14	gcv1	-0.0302941	0.0309412	0.0269412	0.0457059	0.00935294	0.0501176	0.0178235
ACCACCTCGGCCACGCTCTG	TGTGTGCGTTGGTCGGGGGT	SPAC17C9.07	alg8	-0.0524118	0.0818824	-0.0638235	-0.141882	-0.0580588	0.05	0.0178235
GCCCAGCGCCGTACAACAAT	CCGCCCCCAAAAACCTTCAG	SPAC57A7.05	SPAC57A7.05		0.0705882	-0.0202353	-0.0252941		0.0347647	0.0177059
CCGCCCCTTGAAAACAGACT	CCCGCCGCTTCGTATTGTCG	SPAC3H8.05c	mms1	0.000588235	-0.0793529	-0.0426471	-0.0881765	-0.159647	0.00494118	0.0176471
ACGCGCGGCTTTCGAGACCT	GGCCAACCAACCCAAAACGT	SPBC17D11.02c	hrd1	0.123706	0.0562941	-0.00882353	-0.0227059	-0.0248824	0.00829412	0.0175294
CCGCGGGGCCACTCTACACT	TGTCATGTCTCGGTGGGGGG	SPAC922.06	SPAC922.06	0.042	0.0513529	0.011	0.00105882	0.0207059	0.0430588	0.0174118
TGCCCCAAGTTAAGCCGCCC	ACCACACCCAGGCCCCGATC	SPBC1604.18c	SPBC1604.18c		0.0147059	0.0327647	-0.0354118		-0.0266471	0.0174118
CGGTCGTAAAACGGCGAGCA	CCACAAGGGCGTCGATAGCG	SPAC24C9.16c	cox8	-0.0625294	0.033	0.00717647	0.0308235	-0.0305882	0.00394118	0.0172941
ACATAAGCGATCACGGGCCC	TCGCACGGGGCCTAAACACG	SPBC1604.01	mug158		0.0940588	-0.0151176	0.0414706		0.0276471	0.0171765
GTTCATCCCCCACGCATCCA	ACGGAAGAGCCAAGGGACGA	SPAC11D3.18c	SPAC11D3.18c	0.0138235	-0.0270588	-0.0587059	-0.0552353	0.0290588	0.0199412	0.0171765
CTCGCTTTCACCCTCACCCG	TCGACACGCAGCCAAACAGT	SPBC13E7.06	msd1	0.0877059	-0.0197647	-0.0425882	0.0107059	-0.0358235	-0.0310588	0.0171765
TGGAGGACTCGTGCGAATAG	CTGAGGTGATGCGCCTTTGC	SPAC26H5.10c	tif51		0.00382353	-0.0454706	-0.0611765		0.0447647	0.0171176
GTCAACACCCGAACCGCCCA	TAGTCAAGGCGGGAAAGCGG	SPBC947.08c	hip4	0.102412	0.0403529	0.0707059	0.0127647	-0.228	-0.00882353	0.0171176
CGCACGCAATAGAGCAACGG	TAGGGCGAGAACGAGCTGGG	SPAC2C4.10c	SPAC2C4.10c	-0.0124118	0.0164118	0.097	0.0386471	0.0394706	0.000705882	0.0170588
AGCGATTACAGGGCGGGGTG	GCTTGCTGGGCGGTTTCTGT	SPAC20H4.10	ufd2	-0.113235	0.0624706	0.0523529	0.000823529	-0.303059	-0.0759412	0.0170588
GCCGCGCCTGTTAGCATTTG		SPBC354.04	SPBC354.04	-0.0732941	0.0172941	0.0845294	0.0138824	-0.150059	0.0297647	0.017
CATTTGCCAGCCCCCTTCGA	ACGCCTAAGCACCCCCATGG	SPCC1682.06	SPCC1682.06	-0.0313529	0.0194118	0.0900588	0.0548235	-0.053	0.0117059	0.017
TTATAAGCGACGGCCGAGCA	CGCGTTGGGAGATCTTTGGG	SPBC651.05c	dot2	0.0668824	0.00705882	-0.105	-0.0952941	0.0141765	0.0317647	0.0169412
ACGCCTTCTACCCGTGCCCT	AACCCGCCCTTCGTTCACCT	SPCC4B3.12	set9	-0.0364118	0.0504118	-0.0467647	-0.0760588	0.0985882	0.0190588	0.0169412
GGGGGGTAGGCGAAAAGCGA	GGGCTCCCGCCTTTGTTCCA	SPCC285.15c	rps2802	-0.0182353	0.0321765	-0.145647	-0.239294	0.0322941	0.0476471	0.0168824
CCCTCAGTTCCGCCAGTCCG	CGAGACCAACGCCCACCTTT	SPCC663.13c	naa50	-0.0327647	-0.0629412	-0.0855882	-0.0676471	0.0946471	-0.00741176	0.0165882
GTCGTACGCGGGCTGGCTTG	ATGGGGGGGGACGGTTATAT	SPBC1348.03	SPBC1348.03	-0.0685882	-0.0426471	-0.0332353	-0.0513529	0.021	-0.0335882	0.0165882
CAGCCGGCAGCGATATTTGG	TGGGCTTTCACGGGGTTCTT	SPAC5D6.07c	pxa1	0.0105882	0.0208824	0.0498235	0.0605882	0.0228235	0.0296471	0.0165294
GCCATTCGTGGTTACGGCGG		SPBC25B2.02c	mam1		0.0356471	-0.0364706	-0.0998824		0.101706	0.0163529
TGATGAGGTGGGGCCTTGGG	ACCAAACGCCAATCCAACGC	SPBC428.08c	clr4	-0.0994118	0.002	-0.101059	-0.175765	0.0127647	-0.0575294	0.0163529
TCCCGCGCACCGATGTACCT	AGTGTGGGCGTCGGTAAGTG	SPCC777.12c	SPCC777.12c		0.0446471	-0.0582353	0.0217059		0.0819412	0.0162941
CTCCCTTCGATCGCATGCCC	GCTGTCTGCCGGCCCATTGT	SPBC18H10.19	atg14	0.206235	0.0824118	-0.0455294	-0.0421176	0.0370588	0.0100588	0.0162941
AATGACTCGGCGCCAAATGC	GCGCTGGGAACTGGGATGGA	SPAC13C5.06c	mug121	-0.0604118	-0.0138824	0.00688235	-0.00835294	0.0113529	-0.0124706	0.0162941
GTTAGCGTCTGCACAGGGCG	TCTTGACCCCTGCTCGCATG	SPAC9E9.08	rad26		0.009	-0.0498235	0.0129412		0.0764118	0.0161176
GCGCGCGGACATTCTAGGAG	AGCCACGCCCTCCGAAAAGA	SPAC6B12.09	trm10	-0.0985882	0.0120588	0.0254118	0.0274706	0.0168235	0.00294118	0.0161176
AAGAAGGGGAGGCGAGCTGG	CAGGGCGCGGGGAGAAGTAT	SPCC1235.02	bio2	-0.0572353	0.0516471	-0.0602941	-0.0200588	-0.0635882	0.0425882	0.0160588
GCCCAAGACCTCCCGTGACT	CTCCTTTCATCCCCACGCCC	SPCC622.06c	SPCC622.06c	0.00817647	-0.0447647	-0.05	0.0122353	0.00158823	0.0389412	0.0160588
TAGCCGCCTCCCTCCAAAGC	CGATCCGAACAACCAGCGCT	SPBC19F8.08	rps401	-0.0135294	0.0525294	-0.163765	-0.178235	0.0555882	0.00952941	0.016
TATACCCCCCGATCTGGCCG	ATGCACTTCACGCGTTTCGG	SPBC800.03	clr3	0.0631176	0.00223529	-0.0139412	-0.0574706	0.136647	-0.012	0.0159412
CTAGGACATCGGGGCGGGTA		SPAC14C4.12c	laf1	-0.0854706	-0.00258823	0.0547059	-0.00694118	-0.0595882	0.00523529	0.0158235
TGCTTAAGGGACGCGGGACT		SPAC3C7.09	set8		0.0928824	0.0757647	0.0343529		0.0602353	0.0157059
CCCTTCTTTGGCCCGTCCTG	CGCGGCGCATAGAGATTTTG	SPAC869.02c	SPAC869.02c	-0.0115882	-0.0438235	-0.0408824	0.0121765	-0.0310588	0.001	0.0156471
CCCCTGGTCCTTGTTTGCGG	GGTTCATCCCCCTCACGCAT	SPAC13G6.01c	rad8	-0.026	-0.0120588	0.0720588	0.032	0.00805882	-0.00158823	0.0156471
AGGCTAGCGCGTAGGAAGCA		SPAC25B8.10	SPAC25B8.10		-0.0359412	0.00470588	-0.0337059		0.0279412	0.0155294
TTCTCGATGGGCGGTGGTGA	CGACCGGCCGACCTAATCTT	SPAC6G9.05	pcd1		0.0254706	-0.0493529	0.0354118		-0.0217647	0.0155294
CCAGGCGCGGAGTCAAAAAC	CTGTTGCTATGCCCTCCGCG	SPBC3B9.15c	scp1		-0.017	-0.0694706	-0.0775294		0.0368235	0.0154706
GTGGATGGGGATGGGGAACG	GCACAAAAGGTCGGGCAGGA	SPBC1683.03c	SPBC1683.03c	-0.0455294	0.00341177	0.00164706	0.00735294	-0.0252941	0.000352941	0.0154706
CGATGGCTGGGCGGTGTGTT	GCCACAGTCGACCCCAACCC	SPBC902.05c	idh2	0.0125882	-0.0804118	0.00958824	-0.00582353	-0.00558824	-0.00447059	0.0154706
TGTTCCGGTTGGTATGCGCA	TAAACCCCGCCAAGCAAAGC	SPBC19C2.06c	mug124	0.110647	0.0161176	0.0218824	0.0156471	0.0344118	0.0243529	0.0154118
AGCCCCCCCGTCCACAAGTT		SPBC354.08c	SPBC354.08c	0.0398824	-0.0106471	0.0237059	0.0405882	-0.0722941	0.00170588	0.0154118
GTTGCGGTCGGGTATTTGGG	AAGGCGCGAAAGGGGAGACG	SPAC15E1.10	SPAC15E1.10	-0.0658824	-0.0277059	0.0205294	-0.0581765	-0.0302941	-0.0194118	0.0153529
TCGCGGGGGTTCTTAGGGAC	CATCCCCCGTTGCCCTATCG	SPCC18.17c	SPCC18.17c	-0.00964706	0.0464118	-0.0306471	-0.0597059	-0.0401176	-0.0274118	0.0153529
GTTAAAGGAGCGGCGGGGGA;GTTAAAGGAGCGGCGGGTGA	CGGGGAGCGCTTGTCATGGA	SPAC144.14	klp8	0.00735294	-0.00470588	-0.0372353	-0.0463529	0.0431176	0.0348235	0.0152941
GGCCGCGGGATTAAGGTGGA	GCTTGCCCCCTGCCATTTGA	SPBPB2B2.09c	SPBPB2B2.09c	-0.00247059	-0.00905882	0.0252941	0.0537059	0.0431765	0.0141765	0.0152353
ACAGTCGGGGCGGGTCTTTC	GCGGCAAAAACCAAGCCGAA	SPCC576.11	rpl15		-0.119941	-0.239059	-0.347647		0.00764706	0.0152353
GGAAACCTGTGCGTCGGGAG	ATTGTCTGGCGCCCGTGGAT	SPAC2F3.07c	SPAC2F3.07c	-0.0192353	0.0173529	0.069	0.0906471	0.188235	-0.0325882	0.0152353
CGCACGCTACCCCCCGAGAT	GATGGGTATGCGGGGGACAT	SPAC13C5.07	rad32		0.0647059	-0.000529412	-0.00658823		0.0404706	0.0151765
AAAGCGCCCTCCTGCAAAAA	TCCCCCACGCCTAAGACCCG	SPBC1A4.05	blt1	-0.0184118	0.0181176	-0.0502353	-0.0978235	0.0665882	-0.0108235	0.0151765
GCCGGCTTTGCTGATTTCCC		SPAC328.01c	SPAC328.01c	0.0741765	0.00235294	0.289765	0.235529	0.143706	-0.00264706	0.0151176
ATCGTCGGGCGGTTGTTGTC	GCCCCATGTGCCCTCTTACC	SPCC11E10.09c	SPCC11E10.09c	0.0755294	0.00623529	0.0102941	0.0121765	0.0473529	0.0215882	0.015
GCAACCCCTAGCGCCGATCC	TCAAACCGATGCGAGAGGGG	SPCC663.10	SPCC663.10	-0.0444118	0.00770588	0.00658823	-0.0204706	-0.0104118	-0.00776471	0.015
AACTGCGGGCGAAGGGGTAA	CCACGACCCCCAAATCATCG	SPBC16H5.04	SPBC16H5.04	0.014	0.0878824	0.152	0.0803529	-0.0466471	0.0182353	0.0149412
TGGTACGGTTTGCGCGAGGA	ACCCCTGGCTCCTGTGCAAC	SPBC21C3.09c	SPBC21C3.09c	-0.0641176	0.00676471	-0.0134118	-0.0394118	-0.0391765	-0.0126471	0.0149412
ATGGACACGTACTAGGGCGC	TCAGTCGCTACGCAGGTCTT	SPAC19D5.11c	ctf8		-0.00294118	-0.139765	-0.0839412		-0.0417059	0.0149412
ATACGTTCGGAGGGATGCGG		SPAC664.15	caf4	-0.00829412	0.00135294	0.0122941	-0.0391765	-0.0245294	0.00888235	0.0148824
ACCGCCCAGTTCCCATCACT	AGCACACATCGCCCCCCCTG	SPBC365.06	pmt3	-0.0176471	-0.0452941	-0.0307647	0.00723529	0.0620588	0.0622941	0.0148235
TCATAAAGGCGCAGGGACGA	GAAAAACGTACGCGCAGGCA	SPAC688.03c	SPAC688.03c	0.0604706	0.00605882	-0.0524118	0.015	0.0422941	-0.0262353	0.0148235
	ATGAGGGGGAGACTGGCGTG	SPCC63.13	SPCC63.13		-0.0424706	0.141882	-0.00264706	-0.730294	-0.0721765	0.0148235
CATTGACTTGCGTGGCGGGT	CTTTTCCCCCGTGGTCTTCG	SPBC31E1.01c	atg2	0.0482941	0.0266471	0.0224118	0.0156471	-0.00841176	0.0337059	0.0147647
ACGGGTTTGAGCAGGGGCAC	TGGGATGAAAACGGGCGATG	SPBC27B12.06	gpi13	0.0156471	0.187882	0.00470588	-0.0370588	-0.0718235	-0.00358823	0.0147059
CTTTCAATCCCACGCCCCCT	CTTGCTGCCCTTCCGTTGTG	SPAC5H10.05c	SPAC5H10.05c	0.0398824	-0.0128235	-0.00452941	-0.0319412	0.0153529	-0.0166471	0.0146471
GTTTTTAGGCGGGGAGGCGG	GGAGGTCAGGGTTCGGCGGG	SPCC622.14	SPCC622.14	-0.000470588	0.0637647	0.0911765	-0.101	0.0558235	0.00911765	0.0145882
GCGCGCCATGACTCGAAAGC	CGAGAAGGGAGCGCGAGACG	SPCC622.19	jmj4	0.000470588	0.0234118	0.0173529	0.0522353	-0.299294	-0.0136471	0.0145882
TGAACGAAGGGGCCGATAGG	GGGACGGGGGACTTGCTTTG	SPBP8B7.28c	stc1	-0.0599412	-0.0625882	-0.00447059	0.00970588	-0.0314706	-0.00288235	0.0144706
GGGCGCGATGGCTGTTAAGG	TTCTAGCCTCCCCAACCCCG	SPCC645.12c	SPCC645.12c	-0.0562353	-0.0952353	0.00823529	-0.00717647	0.0365294	-0.0178824	0.0144118
GCGGGCTCACTAAACGGCGA	GTCCGCGAAGTCCCATCCAT	SPCC594.04c	SPCC594.04c	0.00141176	-0.0342353	-0.0656471	-0.167059	0.107412	0.0321765	0.0141176
TTGGGCCGTTCCGTCATAGG		SPAPB8E5.02c	rpn502		-0.00970588	-0.0801765	-0.059		0.0301765	0.0141176
	CCCCCCCGTCCTGATCCTTC	SPAPJ698.02c	rps002		-0.109	-0.167471	-0.252		-0.0803529	0.0141176
GTTGCACACGCCGAGAGCTC	ACGCCGGCGCTAACTCCAAA	SPBC16A3.01	spn3	-0.0215294	-0.0209412	-0.0191176	-0.0657647	0.0108824	0.00811765	0.0139412
CCTCATGACTAGCCCCCCGC	TGATCACCGGACGCACCCTG	SPAC1834.03c	hhf1	0.0918824	-0.0546471	0.0790588	0.00329412	0.0643529	-0.0142941	0.0139412
ATTCGCGTTCGGGTGAGCCT	AGAGGCTGGGGGGTTGCAAC	SPAC25B8.11	SPAC25B8.11	-0.0377647	0.0532353	0.0387647	0.0189412	-0.0863529	-0.0184118	0.0139412
ACGACCGCCAAGTTACCCGC	CGGGACGAGCAGGGCAGAAG	SPBP35G2.11c	SPBP35G2.11c	0.0646471	-0.00817647	0.0455882	0.0631176	0.0101176	0.0134706	0.0138235
TCCCAAATCGGTTGCAACGG	TTCCGCCATCGACTTCAGCC	SPAC22E12.06c	gmh3	0.187882	0.194294	0.185588	0.178941	-0.113941	0.0182353	0.0136471
CATTTCTTCTTGGGCGCGCA		SPAC3G6.07	SPAC3G6.07	-0.0385294	-0.0751765	-0.0180588	-0.0704118	-0.0287647	0.00352941	0.0135882
TAGTCGGAGAGCGGCAGGCG	TAGCGTGGGGTAGGAGGGCG	SPBC342.01c	alg6	-0.0611176	0.0903529	-0.0397647	-0.0501176	-0.101647	-0.0200588	0.0135882
ACAAGCCCCCGCAAAAGGAC	TACGGGGGAGCGGAGGAGGT	SPBC23G7.10c	SPBC23G7.10c	0.0491176	0.0691765	0.0453529	0.127176	-0.0221765	-0.0438824	0.0135294
TCCGCTCCACATCCTCACGC	TGTGTGTTTGCTCGCCGGGA	SPAC25G10.05c	his1	0.0214118	-0.0271176	0.0146471	-0.0123529	-0.0136471	0.0488235	0.0134706
GACTGTGCTGCGCCTATCGA	AGGGGTCAGACCGTGTGTCA	SPBC24C6.06	gpa1		0.0395294	0.054	-0.000647059		0.00870588	0.0133529
GACTTATCCCCCCCGTGCCC	GTGAACGGAGGTGCGGAGTG	SPAC26A3.14c	SPAC26A3.14c	-0.0162353	-0.00741176	0.00494118	0.0117647	0.0709412	-0.0105294	0.0132941
CATCCAGCGAACCACGACCA	CTCTCCCCCCTGGCGCCTTA	SPBC32H8.02c	nep2	-0.0551176	0.0415294	-0.0562353	-0.032	-0.0549412	-0.0669412	0.0132941
CGAGCAAAACCCCGCAAGCA	GCGTTGGGTCTTGTCTGGCC	SPCC24B10.18	SPCC24B10.18	-0.0259412	0.00147059	0.0114706	0.0630588	-0.00847059	0.002	0.0132353
TTGGGGGATTGGCGCTTATG	CAAGCGAGTCAAGAGGCGGC	SPAC17D4.04	SPAC17D4.04	-0.0345294	-0.0218235	0.0923529	0.0588824	-0.0187059	-0.023	0.0131765
CATGGTACGAACAGCGCCGT	AAGTCTTTCGCCGGCCACCA	SPCC1322.15	rpl3402	-0.001	0.0151176	-0.0692941	-0.0851176	-0.0375882	-0.0391765	0.0131176
GCATTGGATACCCGGCGCTC	GGTGAACAAGGGCGCAACGA	SPCC16C4.20c	SPCC16C4.20c	0.0904118	-0.0573529	-0.122706	-0.131	0.0838824	-0.0305882	0.013
CGCCAAGACCACCAAGCTCC	CAATCCACGTACCGCAGCCC	SPBC660.05	SPBC660.05	0.0291765	-0.0718824	-0.184882	-0.167706	0.112353	0.0537647	0.0129412
AGGCGGAAATGATCGTGGGG	TCTCCATTCGTTGTGCCGGC	SPBC2D10.19c	SPBC2D10.19c	-0.0778824	-0.0108235	-0.144176	-0.0734118	-0.0300588	-0.0202941	0.0129412
GCCAGCACCTGCAACCGAAA	TCGTTATGGAGCGAGTGCGC	SPAC9G1.12	cpd1	-0.0584118	-0.114412	-0.0701765	-0.0809412	0.132471	0.120529	0.0128824
TACATGGCTTGCGCGGAAAG		SPAP27G11.12	SPAP27G11.12	0.0292353	-0.0128235	0.00864706	0.0637059	0.0112353	-0.0125882	0.0128235
CGTGGGTAGGAAGGTCGGCG	CTCTGACCCCATCTCCCGCA	SPAC9E9.12c	ybt1	0.0329412	-0.0615882	0.000823529	-0.000470588	0.0883529	-0.00582353	0.0127647
TCTGCAGCTTGACCGGGGAG	GGCGTGGGTGGGCGAAGATA	SPBC1271.07c	SPBC1271.07c	-0.00394118	-0.0255294	0.0135294	0.0185882	-0.0278235	0.0762353	0.0125294
GGGTGTGGGTTGTGTCGCAA	AGGTTTCAGCTTCGCCCGGC	SPAC17G8.07	yaf9	0.0991176	0.00105882	-0.187235	-0.158118	0.120588	0.0213529	0.0125294
GCGCTTGGTGCCTCTCCACT	GGGAACGCCACACCGCGCAT	SPBC29B5.02c	isp4	-0.0104706	0.0161176	0.0747059	0.0545882	-0.0331765	-0.0305882	0.0124706
TTTTGCAAGGTTCCCCCCAG		SPAC14C4.06c	SPAC14C4.06c	-0.0957059	-0.0278235	-0.0985882	-0.0428235	-0.0695882	0.0236471	0.0124118
TGCTTGGTCCGGCGTTGCTT	ACACGCCGGCCAAAACCTCT	SPAC29E6.09	SPAC29E6.09	0.0751765	0.0383529	0.0871765	0.0861176	0.0137647	-0.00641176	0.0124118
TAACAGGGTCCCAGGGTGGT	GATTGGTGCGTCGGGGTGAA	SPBC14C8.04	SPBC14C8.04		-0.0152941	-0.0210588	-0.00164706		-0.0101765	0.0124118
AGGCAAGCAAGCACGAACGG	TCCGACACCAAACCGAAGGC	SPCC757.09c	rnc1	0.0122941	-0.037	0.0178235	0.0357059	-0.137176	-0.0314118	0.0123529
CACCTCAATCACGGCCGACC		SPAC8C9.10c	SPAC8C9.10c	0.0258824	-0.171235	-0.132	-0.194176	0.0882353	-0.039	0.0123529
GGCCCTTTGTCAGTTCGGGT	GCCAACCGGGCGCCTAGTAC	SPAC22E12.14c	sck2	0.170882	0.0179412	0.0169412	0.157941	0.0287059	0.0102941	0.0122353
CGCCTCGCAAGCCAAAGAAA	AGTTTCGGCTGGAGGTGGCG	SPAC26A3.11	SPAC26A3.11	0.0444118	0.0153529	0.0129412	0.0228235	-0.0337647	0.005	0.0122353
CCCTAACTGATTCCGCCGCA	AAGGCAAGCGCGCAGTCAGT	SPAC1639.02c	trk2	-0.0847647	-0.00335294	0.004	0.00723529	0.00717647	-0.00217647	0.0122353
CGCGGGGGCAAGAGGGTTTA	CCGGTGCTTTGGTGGTGCTC	SPBC27.02c	ask1	-0.0203529	0.0101765	0.0908235	0.0657059	0.0737059	0.00511765	0.0121765
CAAAGCGGGTGCGAAGTGGA	CGATATATGGCCACCCCCCC	SPAC1782.02c	SPAC1782.02c	0.0375882	0.0752353	0.0308235	0.118059	0.0205882	-0.014	0.012
TAACAAAGGGCGACGAGGCG	GCCGTCATTCAACCCCGCTC	SPBC16G5.02c	SPBC16G5.02c	-0.0456471	0.0618824	-0.0758235	-0.0394706	-0.0485294	0.0819412	0.0119412
TAACAGCCCACACGCCAAGT	TGCGTCCTTACCCCCACCTC	SPAC6G9.16c	SPAC6G9.16c	0.0541176	0.00676471	0.0698235	0.147765	-0.0439412	0.00641176	0.0118824
TCGAAACCAAGGGCCAAACG	TGGTATTGTGGTGCCGGCTC	SPAC29B12.12	SPAC29B12.12	-0.0755882	-0.0607647	-0.0169412	-0.0336471	-0.0634706	0.0205882	0.0118235
AAACAAACCGCAGGGCCATG	CGGGGCAATGAGGACGGAAT	SPCC737.07c	SPCC737.07c	-0.00994118	0.0434118	0.0150588	0.0451765	0.0102353	0.0168824	0.0117059
CATGCAGCTCCACACCCGGT	ATCACGTCCCAGCTTCCCGG	SPAC20G8.09c	SPAC20G8.09c	-0.0469412	0.0318824	-0.0350588	-0.00882353	-0.0618824	0.0113529	0.0117059
TTCACCACGCTGCCCCAACT	CCGCGTCCGAATATCCCCTA	SPAC18B11.02c	SPAC18B11.02c	0.00164706	0.00105882	0.076	0.0849412	0.0215882	-0.00823529	0.0115882
CCGTCGCCCACTACACAGCA	TCTTGGTTGGGCAGGGTCGA	SPBC1778.03c	SPBC1778.03c	-0.0507647	-0.0291765	-0.00523529	-0.0653529	0.0134706	0.00429412	0.0114706
GCAATGGTGTGGGTACGGGC	AACCTCCACCTCGCGCAAAG	SPAC23C11.15	pst2	-0.0541176	-0.0393529	-0.199059	-0.150235	0.164882	-0.0254706	0.0114118
CAGCCGGGGGGACAGTGAAT		SPAC17H9.10c	ddb1	0.0314118	-0.0112941	-0.273353	-0.182	0.289294	0.173941	0.0113529
	CGGAAAGACGACAGCACGGA	SPCC70.04c	SPCC70.04c	-0.0158824	0.00723529	-0.0795882	-0.0311176	0.0336471	0.012	0.0113529
GGGGGGTAAATGGGCGTAGG	GGGGAGCCGCAGAGAAACGA	SPAC6B12.02c	mus7	-0.0717647	-0.0435294	-0.017	-0.0325294	0.0940588	0.0852941	0.0112353
TTCGCCGCTTGTCCCGTCTA	GACCCCAACCCGCACGAACT	SPAC11D3.05	mfs2	0.0195882	-0.0692941	-0.0905294	-0.000882353	-0.0300588	-0.0398235	0.0111176
TCTGGTTTGTCCTGGTGCGG	TACGTACCTTGGCCCCCTGG	SPAC1F3.09	mug161	-0.0397647	-0.0377059	0.0411176	0.0252941	0.0289412	-0.00611765	0.011
TGAACTGCGCTCGCGGAACT	ATTCCTGGTCCTCGCGGGTA	SPBC4C3.12	2013-09-01		0.0317059	-0.107706	-0.189176		-0.008	0.011
ACCCTCCCGCAGTTTCCAGC	GGAGACACCCACTCAGCCGC	SPBC8E4.01c	SPBC8E4.01c	-0.0209412	-0.0270588	-0.0275294	-0.0635882	-0.0362353	0.00558824	0.0109412
TTATGGCAGACCCCCGGAGC	ATCTTCAACCACCGTCCCGG	SPAC1071.12c	stp1	0.292412	0.309059	0.302824	0.312235	-0.0220588	-0.082	0.0108824
GCCGGCCCTATTGGATTGTG	GCCGCCCCCATCATAAGCTG	SPAC521.03	SPAC521.03	0.0181176	0.00670588	-0.0335882	-0.0632941	-0.00841176	-0.00558824	0.0108235
GGTCGGGATGTTAGGGCGGG	GTTGCGAAGGAGACAGGGGC	SPAC2E1P3.04	cao1	0.00735294	0.00688235	0.106529	0.0490588	0.0133529	-0.0311176	0.0108235
CACGGCAGCAGCGAAGTTGA	ACGGTCCGCACCCAGCGTAG	SPAC57A7.09	SPAC57A7.09	0.0219412	-0.00952941	0.0807059	0.0428824	-0.0195294	0.00705882	0.0107647
CAAGGGACATGCTGGGCGGT	AGAGTTTGGATGACGCGGGT	SPBC337.02c	SPBC337.02c	-0.063	-0.0441765	0.0241176	-0.00911765	-0.0968824	-0.0428235	0.0107647
AATTCCGTTCGGCGCTCTGC	AGGAACGGAGCGATGGGGCT	SPAC1527.01	mok11	-0.0719412	-0.0171176	-0.0229412	-0.0332353	-0.0398824	0.0342941	0.0107059
TTGCTTGCGCTTGGGTGTGC	TTGAATTCTGCGCGGGACCT	SPAC139.02c	oac1	0.0657059	0.00547059	0.0184706	-0.0203529	-0.0420588	-0.0317647	0.0107059
CGGAATAGATGAGCGCGGGG	ACAGGGAGCACGACACAGCG	SPAC23H3.15c	SPAC23H3.15c	0.109706	0.117706	0.103882	0.102059	0.018	-0.0133529	0.0106471
AACATAGTGGGCGCTGGGGC	GCGCTTTGGTGGTGTCGAGA	SPBC1709.16c	SPBC1709.16c	0.0478824	0.0527647	0.0865882	0.0817647	-0.00482353	0.021	0.0105294
TGTTTGGCGCGGTGGGTAGG	CGCTTGTTACCCGAGGCCAT	SPCC126.01c	SPCC126.01c	-0.0804706	0.0296471	-0.0461176	-0.118118	-0.0124118	0.0401765	0.0104706
AATCGGGACGCAAGAGCACA	ACCCAGCAAGAGAAGCCCGC	SPBC2D10.04	SPBC2D10.04	0.101235	0.131647	0.0327059	0.0274706	0.0847647	0.007	0.0104706
GTTTCTATGATGGCGGCGGG	ACAGAAAAGCCTCCCCCGCA	SPAC31G5.04	SPAC31G5.04	-0.0362353	-0.0528824	-0.00676471	-0.0415294	-0.0643529	-0.0183529	0.0104706
GGGCGAGCACGAGGAACCAC	CGGCGAACTTGGACAGAAGA	SPAC19G12.13c	poz1	-0.0481765	-0.0185882	0.0277059	-0.089	-0.0354118	-0.0483529	0.0102941
CGCCGAACCCAACATGACGT		SPBC25H2.09	SPBC25H2.09	-0.0578824	-0.0108824	0.0327059	0.0318235	0.00517647	0.00764706	0.0102353
	CGCCTGTCGTTTTGCTCTGG	SPAPYUG7.02c	sin1		-0.121824	-0.110353	-0.109706		0.0417059	0.0101765
ACGGGGCCTATCAGCTGTGC	TGCCGTTGCAGTATGCTGGG	SPAPB1A11.01	mfc1	0.379176	0.468706	0.306	0.380647	-0.000176471	-0.00458824	0.0101765
TAATGTAGCGCACCCGAGCG	TGTAACTAGACCGCGCGGGA	SPAC110.01	ppk1	0.0783529	-0.0230588	0.0713529	0.0709412	0.0742941	0.0481765	0.0101176
	TCCGTTCGTAGCCCAGTCCC	SPAC6G10.10c	SPAC6G10.10c	0.00258823	0.0347647	0.00447059	0.0388824	-0.0851765	0.0218235	0.0100588
GACAATTATCCGCGGTGCCG	AAAGTCATGGCAAGGCCCGC	SPBC839.17c	fkh1	-0.0295882	-0.00594118	-0.00923529	-0.0464706	-0.0318824	-0.00517647	0.0100588
TGACCCCTCGTCGCTCCAGA	ACTCGCCCCTCCCTCAGCCA	SPBC106.12c	SPBC106.12c	0.0528824	0.0825294	0.0837059	0.0943529	-0.0472941	-0.0443529	0.0100588
CATCCGCCTGCCCCTCACTA	CTAACCCAGTCCGCCGTCGC	SPBC23E6.03c	nta1	-0.00217647	0.0659412	0.0316471	0.017	0.007	0.0451176	0.01
GACACGACCACCACAGAGGA	TCGCCTGCACTACCCCTGAG	SPBC1709.01	chs2	0.0418235	0.0225294	0.0445882	0.0778235	-0.0288235	0.0320588	0.01
TGAGGGAACCGAAAGCAGCA	GATGCTGGGTGGGGTGCCTT	SPBC1198.07c	SPBC1198.07c	-0.0950588	0.0764706	-0.0643529	0.0312941	-0.344824	-0.0168824	0.00994118
TGCCCCAAGCCGTCCATCAT	GGGGCTTCTGGCGGCTGGTA	SPCC126.03	pus1	-0.096	-0.0948235	-0.00841176	-0.0247059	-0.0929412	-0.0611765	0.00988235
CGACGGCAGGGGATGGGTAG	ATAATCGTGCGCCCTTCCGG	SPBC119.14	rti1	-0.0567647	0.0315882	0.0245882	0.0264706	-0.0882941	0.0608824	0.00970588
CACTTGCGCCCTTGGACACC	TTGTGCGCCAGGTAAGACGT	SPAC1952.17c	SPAC1952.17c	-0.035	-0.0435882	0.0505882	-0.0367059	-0.0163529	-0.0126471	0.00970588
GCAGCGTTACAATGCCGGAG	ATTTCCGCCCCACATTCGCC	SPAC5H10.13c	gmh2	-0.00952941	0.0757059	-0.0680588	-0.0356471	0.00717647	-0.0212353	0.00952941
GCTCGACACACGGGGCCTTC	GAAAGGCGGACATCAAGCGG	SPAC630.05	gyp7	0.0993529	0.0363529	0.0159412	0.0124706	0.058	0.0160588	0.00947059
TAAGCCACCGCAGCCCAAGG	AGGCTAGGGCACACGATGGG	SPAC6C3.02c	SPAC6C3.02c	0.00435294	-0.0523529	0.0165294	0.0408235	-0.0880588	-0.0187059	0.00947059
TATATGCAACCGCGCCCCCT	GCCCTCGCCGCTATAACGTC	SPAC688.04c	gst3	0.0101176	-0.0835294	0.0168235	-0.0858824	-0.0197647	0.0155294	0.00941177
TCGGTGCTTGGCCTGTCCTG	GTTGGGGCGTCTCTCCTTGT	SPCPB1C11.03	SPCPB1C11.03	-0.0495882	-0.013	-0.114294	-0.0483529	0.0297059	0.0255294	0.00935294
CATTCCGCGGCTATTTTGCA	TCTGCGGGCCTTTCGATTTG	SPAC26F1.12c	SPAC26F1.12c	-0.0612353	0.0257647	-0.0502353	-0.0281176	-0.0127059	0.00788235	0.00935294
CCCGCAAAAGCGCTACGGTC	TCCAACCGCATGCAGCCAAG	SPCP25A2.02c	rhp26	0.101235	-0.00617647	0.0633529	0.0377059	0.0357647	-0.0218824	0.00935294
CCCGCAGCAAAGGAGCCAGT	TAGGGCATAGGGGCGCGAGA	SPAC3H5.12c	rpl501	-0.111118	-0.166471	-0.200294	-0.262706	0.0442353	0.0365294	0.00911765
ATCTCCCTGAACGCCCTCCC	GGTCGTAAGGGGGTTTGGGG	SPAC3H1.05	SPAC3H1.05	-0.0241176	-0.0370588	-0.179118	-0.165882	0.0318824	0.0502353	0.00905882
CCACCCCGGACAAGAGACGC	CGTCGGGTGGCTGGAATGTA	SPBC649.02	rps1902	-0.0217647	0.0285882	-0.0564706	-0.0441765	-0.008	0.0175882	0.009
AGCAAGAACGCCGGCCTAGG	CCGACACCTACGCCAACGCA	SPAC29A4.09	SPAC29A4.09	0.0950588	0.102235	0.123294	0.150471	0.119647	-0.00941177	0.00894118
GGTGCTGCGCTTTGCTTGAA	CGGGAGGGTTTGGACATGCA	SPCC191.05c	SPCC191.05c		0.0506471	-0.0203529	-0.0646471		0.0314118	0.00888235
CGTGTGCGGATCTTTTGCCT	TCAGAGATGACGGCACGGCA	SPAC27F1.06c	SPAC27F1.06c	-0.0202941	0.0241765	0.074	-0.0629412	-0.0464706	0.0132353	0.00888235
TTCTCGCCCGTCTCGTTTCG	AGTAGTCCCTGCCCGTCCGA	SPAC5H10.06c	adh4	-0.0382353	-0.0158235	-0.0276471	0.0105882	0.0429412	0.024	0.00882353
GAAGAGTTTTGCCACGCGGA	CGGAGCGCGTGTCTTGTTGG	SPBC31F10.17c	SPBC31F10.17c	0.0171176	0.0297059	0.0333529	0.0629412	-0.0274706	-0.00347059	0.00876471
TGGGGCGGATAATGGGGTAA	CCCCCCGCATGTTGGAAGTT	SPAC6C3.05	SPAC6C3.05	-0.0384706	-0.0462941	-0.0444118	-0.0315882	-0.00264706	-0.00811765	0.00876471
TTAGGCGGACGGGAGTGGGT	ACGAAGTCCCGGCGAAACAG	SPAC144.06	apl5	0.205529	0.0965294	0.261529	0.265529	0.00664706	-0.0351176	0.00876471
CCCGTCTTTTGTGGGTCCGA	TGCGAAAGCCACAGGCATGA	SPBC31E1.02c	pmr1	0.183588	0.239176	0.0129412	0.260294	0.0658235	0.00788235	0.00858823
CTGGTGTTTGTGGCGGGGGG	CGGGGGTGGCTCGGTAAGGA	SPCC338.02	mug112	-0.00852941	0.0389412	0.0655882	0.014	-0.0207059	-0.0151765	0.00858823
GGACTAGGTTGGGCGGCTGA	TGTCCTCGCGCCTGATTCCC	SPBC354.01	gtp1	0.0281765	-0.0492353	0.0188235	0.0308824	-0.00176471	-0.0250588	0.00858823
CGGATAATGACGGGGCTGGA	CGGCCGCGGTCATTACATTG	SPBC1773.02c	SPBC1773.02c	0.0627059	0.0469412	0.0895882	0.0848235	-0.0984118	0.0245882	0.00852941
ACCACGCTAACGCCTAGGGT	GGTACATTGGCGGGAGGCAC	SPAC1B1.02c	SPAC1B1.02c		0.00323529	0.0256471	0.0482353		-0.0301176	0.00847059
ACTCAAAAACCCGGAGGGGG		SPBP8B7.06	rpp201	-0.0914706	-0.199118	-0.208059	-0.241235	0.0772941	-0.0798235	0.00841176
GCCTACACCTATCCCCCCGC	GCCCTCCCGAAGACCGACAC	SPBC2D10.06	rep1	0.0273529	-0.0402941	-0.0764118	-0.0274118	-0.0153529	0.0365294	0.00835294
GGCAATGACGTGGGAGGGGA	TCGGACAAGGGACACGGCAC	SPAC24C9.07c	bgs2	0.034	0.0523529	0.0446471	0.0565294	0.0405294	-0.0112941	0.00835294
TCCCCCTCGTCCCATATGCA	ACCGCAAACGCCCAAACCCT	SPBC365.12c	ish1	-0.0463529	-0.0241176	0.00829412	0.00688235	0.00958824	0.0270588	0.00829412
CCCCTCAGCCCCAATCAGTG	AAGGGGCTAAGGCAAGGGGT	SPAC4C5.03	SPAC4C5.03	-0.0187059	-0.0797059	0.0862353	0.0261765	-0.0601176	0.0266471	0.00829412
TTCGATTGGCTCACACCCTG	TAGCCCAAGAAGTCCGCCCT	SPAC26F1.11	SPAC26F1.11	0.0871176	-0.0365294	-0.00747059	0.0120588	-0.0311765	-0.0127647	0.00829412
GCCCACTCCCCTGCCTACCC	CGACGCGCGAGCCAAAAGAT	SPBC365.07c	SPBC365.07c	0.0509412	-0.0384118	-0.071	-0.0334706	-0.0424118	0.0171176	0.00823529
AGGCGGCTTAAGGTCGGGAG	ACCCCATCCCGCTGTCCTCC	SPBC21D10.08c	SPBC21D10.08c	-0.0287647	-0.00635294	-0.008	-0.038	-0.0318824	0.00847059	0.00817647
GGCGCTACCCCTGTCCTGCA	GGACCCGACCTACAAACCGC	SPCC1620.12c	SPCC1620.12c	-0.103882	-0.0998824	-0.00570588	-0.0468824	-0.0766471	0.00682353	0.00811765
TGTACCCGCCTCTCCGTCCG	TTGATACCCGCGCCTTGGAA	SPAC1F8.06	fta5	0.343353	0.320118	0.364706	0.414765	-0.00523529	-0.0422941	0.00811765
TCAGTTCATCCCCGTCGCCA	GCGTTCATCGGGTTTCGCAT	SPBC20F10.06	mad2	0.00588235	0.0555294	0.0739412	0.0310588	-0.00458824	0.0451765	0.00805882
CGCGTGCCCTTTAGCTTTCC	AGGAATACGTGCCGGGGGTC	SPBC2A9.07c	SPBC2A9.07c	-0.0172353	-0.0573529	-0.0105882	-0.0724706	-0.152294	0.0524118	0.00782353
AAGACGGAGGCATCAGGGGC		SPCC306.10	wtf8	0.0471176	-0.0277059	0.0443529	0.0501176	0.0454706	0.0525882	0.00776471
ACCCCCTCCCTGTCGAACCC	AATACAAATCGCGTCGGGCT	SPBC14F5.03c	kap123	0.0832353	0.162412	0.102529	0.154	0.104059	0.0152353	0.00764706
CGAGTGCGCGTGAGTTGCTG	CGGGGCATCTTCACGGCAAT	SPCC285.10c	SPCC285.10c	-0.019	-0.0455294	0.00388235	-0.0968824	-0.0139412	0.0262353	0.00752941
TCACCCCACGAGCCCATCTT		SPAC521.04c	SPAC521.04c	-0.0175294	0.019	-0.0254118	0.0264118	-0.0337647	0.0760588	0.00741176
TTGTACAGCCGACTCTGGCA		SPCC576.02	SPCC576.02	-0.0669412	-0.0196471	0.00317647	0.0705294	0.0158235	2.6e-18	0.00741176
TTCCGGCGCCTCAATTCGTA	AGTTACCCTCGCGTGCCCAT	SPBC17D11.03c	SPBC17D11.03c	0.0154118	0.0451176	0.0515882	0.00823529	-0.0314118	0.0117059	0.00735294
TCCGAGGAAGTGGGCTGCTG	AGATCCGAAATCACCGGCGC	SPAC57A10.03	cyp1	-0.0242353	-0.00811765	0.0271765	-0.0391765	-0.0224118	0.0550588	0.00729412
	CCTTTGTGGATGGGGAGCCG	SPAC24B11.12c	SPAC24B11.12c	-0.151765	-0.106706	-0.122824	-0.148	-0.0156471	0.00958824	0.00729412
TCTTACCGTGGGGCTTTGCG	CCCACACGCCCAAGAACGGA	SPAP14E8.04	oma1	0.0318824	0.0312941	-0.0479412	-0.06	-0.0176471	-0.00264706	0.00723529
GCTTTGCGTCCTACCTCCTG	GGGAAGATGTCGGGTTGGGC	SPAC5H10.02c	SPAC5H10.02c		-0.0453529	-0.0362353	-0.0243529		0.0322941	0.00717647
GTGAGCACACTTCGGGCGGT	AGGGCGAGAAAGGAACGGCA	SPCC1620.11	nup97	0.143882	0.277118	0.237176	0.355647	-0.0736471	0.0445882	0.00705882
GTTTGCAACGTTCGCCGCTC	ATCGCAAGATCCCACCGTCC	SPAC22E12.11c	set3	0.178588	0.231824	-0.0125294	0.195706	0.0234118	0.0282941	0.00705882
CAATTAGCCACCCCACCCAC	TTTGCAAGACGCCCAGAGGA	SPAC24C9.12c	SPAC24C9.12c	0.0607647	0.0276471	-0.0186471	0.083	-0.0564118	0.00635294	0.00705882
GACTCGTGGGCGTGACTCGG	CGGCATTGGACCCCTAGGCA	SPBC1778.09	SPBC1778.09	0.0702353	0.0754118	0.129706	0.0602941	-0.0115294	0.0345882	0.007
TGCCGGCCACACTGACCTAA	TGCGGGATCCTGTGCTGAAA	SPAC6F12.12	par2	-0.119941	-0.000764706	-0.0484706	-0.0688235	-0.0104118	0.0574706	0.00688235
GCAGGGTCAGAAAGGGCTCG	CGCGTTATGCATTCCTCGGA	SPAC11D3.01c	SPAC11D3.01c	0.00723529	-0.015	0.0931765	0.0468235	0.0265294	0.0189412	0.00688235
TCCGAAGCACCACGCAATCC	TCTACGGGGCAGGGGTGTGT	SPAC20G4.04c	hus1	0.0932941	0.0548235	0.0134118	0.0491765	0.0565294	-0.0196471	0.00688235
TCACGTAGCATGGGGGAGCC		SPAC10F6.05c	ubc6	0.0745294	0.0498235	-0.022	-0.0802353	-0.00588235	-0.0187647	0.00682353
TTGATGCCGGTCCTCGCTAA	GTCTTCGCTGGTCACCGTGT	SPAC959.05c	SPAC959.05c		0.111412	-0.0159412	0.0707059		0.0188235	0.00676471
TCCTGCGTGGTTGGGAGTAT	GCACCCGTATTGAACCCGCA	SPAC12B10.15c	SPAC12B10.15c	0.0234706	-0.000941176	-0.0297647	-0.0240588	-0.0125882	0.0403529	0.00664706
TCCCCGTCGCGTCTTGTACA	GAATCGGAACCAGCCAAGCC	SPBC3H7.10	elp6	-0.162647	-0.132059	-0.140706	-0.156941	0.0534706	0.00511765	0.00664706
CTCCAGGTCGTTGTTGCCCC	CTCACCCGCTCCCCTGCTTC	SPBC342.05	crb2	0.0498235	-0.0552941	-0.00958824	-0.119	0.0618235	0.0395294	0.00652941
GGGGTTGTGCGTGGGGAGGT	TATGAACCGCGGGGAAGGCT	SPCC1259.08	SPCC1259.08	-0.0365294	-0.0828824	-0.177118	-0.0611765	-0.0972941	0.0104706	0.00652941
TCGTAATCAGTGCGGCGGAA	TTGCAAACATCCCGGCGCTA	SPAPB8E5.08	SPAPB8E5.08	0.0428235	-0.0537059	0.0864706	0.0294118	0.00341177	-0.0796471	0.00652941
AATGAACGTGGCCGAGCTGA	GCGAGATGGACAGGGCAAGG	SPAC6F12.10c	ade3	0.0432353	-0.0214118	0.0257059	0.0241176	0.0860588	0.0394118	0.00641176
AAGGCTGGGGTGCTCAACGA	CCCCACCCGACCCTAACCAT	SPAPJ760.02c	abp1	0.0327059	-0.0201176	0.0101765	0.0821176	-0.0265294	-0.0130588	0.00641176
TAGTATCCCCCCACCGCCAT	GCCCCCGCATTAGCCCACTT	SPAC1687.10	mcp1	0.123765	0.0104706	0.0662941	0.0894706	-0.0353529	-0.0572353	0.00641176
CGACCGCTTGATGCCCCTGT	CCCGCGCAGCAAAGGACTAA	SPAPB24D3.05c	SPAPB24D3.05c	-0.0745294	-0.0845294	-0.0843529	0.0113529	0.0222941	0.0643529	0.00629412
ACCGCCGCCTCACAATTCGT	TAGAAGCGCCTCGGAAAAGG	SPAC23G3.10c	ssr3	0.0585294	0.0432941	-0.0139412	-0.0340588	-0.0299412	0.0184118	0.00629412
CTTTTCGTGCGGCGGAGGAG	ACTCGGGGCGCGCTTTAATC	SPBC800.04c	rpl4301	-0.0894118	-0.121353	-0.0567059	-0.198706	0.0489412	0.017	0.00629412
ACGGGGTCGCGGCCAACTAC	GCCTCATGCGTCACCCCCTC	SPAC2E1P3.01	SPAC2E1P3.01	0.00429412	-0.0353529	0.0230588	-0.00429412	0.0402941	0.0498824	0.00623529
GGGGGTCCAAGGCAGATCAA	GGCCGGCTTTGTGGTGTGGT	SPAPJ696.01c	vps17	0.196824	0.0342941	0.0161176	0.000235294	0.0853529	0.0260588	0.00623529
	CCTCCTCGCTCCTTCCCGTC	SPCC550.07	SPCC550.07	-0.0507059	0.00388235	-0.0671176	-0.0118824	-0.0898824	0.0105882	0.00617647
TGTCATTCGTCTCCGCCCAA	GTTGGTGGTGGGGCGTCTTT	SPBC115.03	SPBC115.03	0.115118	0.130176	0.0753529	0.0541176	-0.0536471	-0.0295882	0.00617647
CGACGAGCTCCCTCACCACC	AGAAAGGCGGGCGTCAGTCA	SPAP7G5.05	rpl1002	-0.174412	-0.0609412	0.0168235	-0.00282353	-0.107235	0.0182353	0.00611765
GGAGAAGACCAGAGCCGGGG;CGATACCCCAGCCGCACGAA	CGGAAGATGTTGGTGCGGCC;TGTTCGTTGGATTGGGGCTG	SPAC30D11.10	rad52	-0.231471	-0.0733529	-0.064	-0.0718824	-0.126765	0.0200588	0.00605882
AGCCCCCCAACCCTTACGAT		SPBC12C2.12c	glo1	-0.0265882	-0.00982353	0.0384706	-0.0175882	0.00735294	0.00352941	0.00605882
GAGACGGGGGCCAAGAGGAC		SPAC20H4.04	fml2	-0.0218824	-0.0361765	0.00264706	0.0431176	-0.0247647	-0.0717059	0.00594118
TTGAGTGTGTGGTGGCCGGC	CAAATGTGAGGGCTGGCGGT;CAAATGTGAGGGCTGGCGGG	SPBPB10D8.02c	SPBPB10D8.02c	0.0175294	0.0451765	0.0155294	0.0310588	0.0258235	0.00735294	0.00576471
CGCCTTTCCGCCTTTGCTCT	TGGGCGAGTGTTGGCGTTTT	SPBC530.05	SPBC530.05	0.0537059	0.0641176	0.0884118	0.0927647	-0.0293529	0.0341765	0.00570588
TGCAATGGAAGGCCGGAGTC	GTAGCCAACCCGACGAAGCC	SPAC6B12.06c	rrg9	0.0557059	0.0454706	-0.00782353	-0.000411765	-0.229647	-0.00988235	0.00570588
CCCACGGCCGGATCTTGTAT	CACGCAAGAACAACCGCCAC	SPAC186.03	SPAC186.03	0.0311765	0.0432941	0.00129412	-0.00888235	0.0136471	-0.00617647	0.00558824
CCGAAGCGGGACGAACCAAG	TTGGGCGGGAAACTGGGATG	SPCC794.03	SPCC794.03	-0.0538235	-0.00888235	-0.0988824	-0.0857059	-0.0639412	-0.0165882	0.00558824
CCAGTACACCAAAGGCCGGC	CACTACCCGGCCCAGCTCCT	SPBC405.05	SPBC405.05	0.0625882	0.0118235	0.0179412	0.0987059	-0.0161176	-0.00688235	0.00529412
TCGCTTGTTCTATGGCCCCG	AGCACAGCCGAACCCCCACT	SPAC12B10.13	SPAC12B10.13		0.198882	0.386353	0.221353		0.115235	0.00523529
AGGGGGGTAAGATGGCGTCG	TTTGCGCTGATTGCTTTGGC	SPAC13D6.04c	btb3	0.0664118	0.0335294	0.170882	0.186471	0.0271176	0.0178235	0.00517647
TTGTTTTTGCGCCATGTCCC	CCAGACCAGGCAACGACCCG	SPBC16A3.02c	SPBC16A3.02c	0.00958824	0.0135882	0.0305294	0.0926471	-0.261353	-0.0171176	0.00511765
CCCTAAAATCCCGAACCCGC	CTCCCCTCACAGCAACCCGA	SPAPB2B4.02	grx5	-0.0245294	-0.0848235	-0.0224118	-0.0544706	0.296353	0.0204118	0.005
GTCCAACTCCCCCGATTCCA	AAAGGCGGGGTGTTTCACGG	SPCC594.05c	spf1	-0.0636471	-0.0180588	-0.193235	0.0138824	0.0515882	0.0296471	0.00494118
TCAATTCCGGCGCACACCAA	GGCACCCCTGACAAGCCTTT	SPAC869.04	SPAC869.04	0.0414118	0.0167647	0.0175882	0.028	-0.0287647	0.0571765	0.00488235
ATCGAGCCGGAGACCCACAC	CGCTCAATATCGATCCCGGG	SPAC23G3.04	ies4	0.0728235	0.0998235	0.161882	0.0877059	0.0185882	0.0171765	0.00482353
ATGAGAAGGGTGAGGCGCGA	GTCCTTGCTCCGCTGTTGCC	SPCC330.12c	sdh3	-0.0462353	-0.0742353	-0.0856471	-0.106412	0.0220588	-0.0325882	0.00482353
TGTGGGGAGGTTTGTCCGCT	TTGAGAACAGCCCCGCCCTA	SPBC3B9.11c	ctf1	-0.115647	0.0572353	-0.0392353	-0.0597059	-0.0477647	0.0250588	0.00470588
TCGGGAGCAGCACGTGAAGT	CGGCCGAACCCTGCACAAGT	SPAC5H10.07	SPAC5H10.07	0.0742941	0.00335294	0.0248235	0.0346471	-0.0761765	-0.0168824	0.00470588
TCCGCCATGTCCTGAAACCA	CCCGCTTCGACAATCCCCCT	SPAC1002.02	pom34	-0.042	-0.0455882	0.0219412	0.0276471	-0.0344118	-0.0321765	0.00470588
CCCCCAAAGACCAGACCCGT		SPAC22E12.01	SPAC22E12.01	-0.016	0.0431765	-0.0462941	-0.0275882	-0.0977059	0.0701765	0.00452941
TGGGATTATGCGGGGTGGAT	TGCATCCGAACAAAAGCCCA	SPBC16C6.08c	qcr6	-0.0482941	0.0538235	0.038	0.0943529	-0.0208235	0.0235882	0.00447059
GCCTCCCAGCCGATTTCCAC	AAAGTGCTCTACCGGGCGCT	SPAC6C3.07	mug68	-0.0241176	0.0341176	-0.100412	-0.0492353	0.0697647	0.007	0.00441176
GTGGCAACCCTAAGGCGGGA	TAGGCGGAGCGTCGGTCAAG	SPAC824.08	gda1	0.0395882	0.0330588	0.0240588	-0.0349412	0.00558824	0.00670588	0.00441176
TGACAGGGTGCGGAGTGGGT		SPAC664.13	SPAC664.13	-0.0966471	-0.0644706	0.0350588	-0.0405882	-0.0615294	-0.0417647	0.00435294
AGCGGACCTAGGGTGGAGCC	CGGGGGCCATGATTTTATCG	SPBC1921.01c	rpl35b	-0.0354118	-0.0407647	-0.105588	-0.122294	0.0324706	-0.0472353	0.00423529
CGTCGCAGAAGAGCCAGGGA	ATGTAAAGCGCGGAAGGTCC	SPBC2D10.03c	SPBC2D10.03c	-0.0767059	-0.0510588	0.0471176	0.0445294	-0.0291176	-0.0374118	0.00411765
AAGGGCATCGATGAGACGCG	TGGGAACTGATCGCTGCGGG	SPAC688.11	end4		0.00794118	0.109235	0.0545294		0.0700588	0.00405882
TTTGTGTCCGCGGTAGGCTG	GCGGGAGCGTGCGAACATTT	SPAC24H6.08	SPAC24H6.08	-0.0261176	-0.0357059	-0.0494706	0.00358823	-0.0394118	-0.0177647	0.00405882
ACAGTTCCGCGCATTCCCCA	TGAGACGGCCGACAAAGGTG	SPBC776.14	plh1	-0.0500588	-0.0203529	-0.0845882	-0.0442941	-0.0852941	-0.00605882	0.004
ACCCCCTGAACCAAGCTCCA	GTGGAAAGGAGCTGGGTGCG	SPAC2E1P5.02c	mug109	-0.0617059	0.0338235	0.0247059	0.0736471	-0.0111765	0.021	0.00394118
CCGCCTCGCCAACACTATCC	TTCCCAATACCTCCACGCCT	SPAC31A2.15c	dcc1	0.0431176	0.0334706	-0.0466471	0.00123529	0.0552353	0.0108824	0.00394118
GGGGGGGCCAGTGTGTGTAC	CCCTACTCGCCTATGCCGCC	SPAC57A10.08c	SPAC57A10.08c	-0.0526471	-0.0520588	-0.0438235	-0.0372941	-0.00888235	-0.0202353	0.00394118
GACGACCCGCAAACAAGGCC	CTCGCAGCACCAATAACGCC	SPAC57A10.04	mug10	0.0244706	-0.00323529	-0.00982353	-0.00805882	0.00458824	0.0234706	0.00388235
GGATCTGGGAAAAGGGGGGG	GCATCCTGACCGCCCTCTGA	SPAC2C4.14c	ppk11	0.0319412	0.0604118	0.000117647	0.0891176	0.00652941	0.000352941	0.00388235
ACACCCCTAATCCCGGCCTC	CGGCCTCGTGCTAGTTCGTG	SPAC23C4.17	SPAC23C4.17		-0.0304118	-0.0485882	-0.0224706		-0.00682353	0.00388235
TCCGAGGCGTAGGGTGGTGG	TTACCGCCAAGCCCTCATGT	SPAC2F7.04	pmc2	0.0332941	0.0774118	0.0418824	0.107294	0.0788235	0.034	0.00376471
AGGAAACGGATGGCAGGCGC	AGGTCGATGGGGGGAATGGC	SPAC3A11.11c	SPAC3A11.11c	0.0692941	0.0216471	-0.0196471	-0.0424706	-0.0375882	0.00317647	0.00364706
AAGGGGATTGTGGCTGACGC		SPAC56F8.16	esc1	0.0224706	-0.0192941	-0.043	-0.0391176	0.0306471	-0.00317647	0.00358823
CGGGCTGTTTTTCGAATGGG	TTGTGGCTTTATGGCGGACG	SPAC823.15	ppa1		-0.0758824	-0.0608824	-0.0867059		-0.000823529	0.00323529
TGGAAGGTAAGCAGGGGCGG	ACCGCCGATCGCTATGACCC	SPAC1A6.03c	SPAC1A6.03c	0.0127647	-0.0589412	0.0472941	0.017	0.0375882	-0.0324118	0.00323529
TGTTTTCCCCACCCACGCAT	CAAAGGCCCCCCACTCGACC	SPBC13G1.12	did2	0.237294	-0.0247647	0.0453529	-0.00394118	-0.694941	-0.0333529	0.00323529
ACCAACAGAGCGCGCCACCT	TGGCCCCTGATCGACCCTTT	SPAC186.04c	SPAC186.04c	0.00394118	0.0214118	-0.00652941	0.00935294	-0.0163529	0.000882353	0.003
ACGTGACCGTAAATCGGGCG	AGTGGTTGCGTACGGGGGTG	SPAC1834.05	alg9	-0.06	0.127176	-0.185765	-0.0908824	-0.04	0.00241177	0.00294118
CTCTGGGGGTGTTCTGATTT	TGGCACGATGGGAAGGGAGG	SPAC1250.03	ubc14	0.0777647	0.0287647	0.0913529	0.0786471	0.0613529	0.00147059	0.00288235
TTCCAAGTTGCGCCGACATG	CGGCGAGTGCGACATGTTTT	SPAC824.09c	SPAC824.09c	0.0778824	-0.0687059	0.074	-0.105824	0.111353	0.0185294	0.00270588
AAACCAGTTCAGGCCGCCCT	AACGTGCACACCGCTTAGCC	SPAC16E8.18	SPAC16E8.18		-0.0209412	-0.0238824	0.0172353		0.120765	0.00264706
GCATCCCAGCACCATCCACA	TGGATGTCGTGTGGGAGGGC	SPAC25B8.07c	SPAC25B8.07c	0.00870588	-0.0502941	-0.0433529	-0.0867647	-0.0689412	-0.0248824	0.00258823
ATGGGGGCTTGGTGGTCTTG	AAGAGTGGTGCGTTGGGGCG	SPAC1805.12c	uep1	-0.161529	0.000411765	-0.0192941	0.0380588	-0.0881176	0.0344118	0.00252941
TACCGGGGACATGGCGCAAA	AGAATGTTTTGGCCCTGCGC	SPAC26F1.05	mug106	0.00782353	-0.0412941	-0.00558824	-0.00970588	0.0197647	-0.0112941	0.00252941
TTCGTCGGGCGGTGATAAGG	GTTGCCTTATTGGTGCGCGG	SPAC3H1.14	SPAC3H1.14	0.00358823	0.0567647	0.00794118	-0.0400588	-0.0313529	0.0121176	0.00247059
CATATCTGGCATCGGCGGGT;CATATCTGGCATCGGCGGGG	TTTGTTCCCGTGCCCATTGC	SPAC22G7.06c	ura1	0.0362353	-0.0112941	-0.0551176	0.0409412	0.0354706	0.036	0.00241177
TGGCTTTTACTGGCTGGGGT		SPBP8B7.23	SPBP8B7.23	0.0497059	0.0444118	0.147353	0.0843529	0.0907059	0.0238235	0.00235294
ACCGTCGTTGCGCCACTCTG	GAATGACGTAGCGGCCTGCG	SPAC664.02c	arp8	0.252529	0.134588	0.0536471	0.0846471	0.158588	0.0615294	0.00229412
GTCATAACCGTGGCCCGACC	CTTCCTCCGCGATGCGTACG	SPAC3H8.08c	SPAC3H8.08c	0.0315882	0.0191176	-0.0499412	-0.000176471	-0.0585294	0.0195882	0.00223529
TTAAATGCCGCGCACGTGAG		SPBPB2B2.05	SPBPB2B2.05	0.0151176	-0.00817647	-0.0532941	0.0371765	-0.0357647	-0.0402353	0.00217647
CTGGGTATGCGGTGGCTTTT	CGGCGTTCATGCAAAGTGCG	SPAC21E11.03c	pcr1	-0.157294	0.124824	-0.0507059	0.0227647	-0.0637647	-0.00523529	0.00211765
AGCATGGGTTTCACAAGGGG	GTCGAAGGGAACAAGGGGGG	SPAC11D3.03c	SPAC11D3.03c	-0.0422353	-0.0331765	0.00805882	0.106706	-0.0127059	-0.0265882	0.00211765
GCAGGGACAAGGCGTATCGG	CTAAGCAAGGCGGCGGAAGG	SPAC29A4.17c	SPAC29A4.17c	-0.084	-0.00176471	-0.0671176	-0.0745294	-0.0935882	0.0307059	0.00205882
CTGGCGGGCTTGTAGGCTGT	CGGTGTGTTCTTAGCGGGCA	SPBC21D10.10	bdc1	0.0578824	0.159235	0.0145882	0.138353	-0.0486471	0.00770588	0.00205882
GAACTCTCCGCCACGCCTTG	CGTCCCGCCTGCCTCTTTTT	SPBC16A3.13	meu7	0.115529	0.0204118	0.00605882	0.0369412	0.0438235	-0.0273529	0.00205882
ATGCTTTCGGGGGATTGCCA	TGCGTGGTAGCGGGGTGTTT	SPBC3B8.07c	dsd1	-0.0305882	-0.0405294	-0.0415294	0.0262353	-0.0298235	0.0232941	0.00194118
CTCCCCTTTCGCTTCGTCCA	AGCATGCGTACTGGGTGGGA	SPCC126.09	SPCC126.09	-0.132235	0.0183529	-0.174	-0.0792353	-0.0829412	0.123706	0.00188235
CAAAGGGGATGGGGGTGCTG	CCACACCATAGCGCCATCCA	SPAC19G12.08	scs7	0.118588	-0.0274118	-0.0929412	-0.0361765	-0.0136471	0.0221765	0.00188235
CTGTGCCAATCGTAACCGCG	TGCATCACAGCCCCCGAACA	SPBC36B7.06c	mug20	-0.0757647	-0.0344118	0.0591176	0.0718235	-0.0531176	-0.00805882	0.00188235
TTCCAAGGTAGGGGGGGCTG	GTTAAGCCCAGCGACCGACC	SPBC651.11c	apm3	0.0595294	0.0658235	0.323706	0.253529	0.0269412	-0.0359412	0.00182353
CGCCTCCCTCCTTCCCCATC	GCGGTGAGAGAAGGTGGCGT	SPAC926.03	rlc1		-0.036	-0.0854706	-0.0775882		0.0408824	0.00176471
ATACGGGCGGAAGCACACCA	CAGGACAAGGTGGCGGGTCG	SPAC2F7.10	akr1	0.247588	0.108176	0.284824	0.333824	-0.0182941	0.0232941	0.00176471
CATTGTTCGGCCTTCGTCCT	GTCCCACGCCCACCACAGGT	SPAC14C4.01c	SPAC14C4.01c	0.0857647	0.0182941	0.0418824	0.0948824	0.0368235	0.0210588	0.00170588
GCGTTTTGAGGGCTTGCTGG	CAGGCAGAACGAAGCGAGCA	SPAC1F8.01	ght3	0.530882	0.0135882	0.0174706	0.0144118	0.963294	0.0421765	0.00164706
TAAATGTCGAAAGCGCCGGG	CCTATTTCGGTACTTCGGGC	SPAC15F9.01c	SPAC15F9.01c	0.0462353	-0.0307647	0.0205882	0.0594706	0.0518824	0.00129412	0.00158823
TCACCCCACCACGTTTCCCA	GGAACCGAAACAGCCAAGGG	SPAC1952.08c	SPAC1952.08c		-0.00423529	-0.0220588	0.0219412		0.0221176	0.00152941
CGGAACGGGCCTAAGACGAG	TTTGCAGGCCGTCTTGTGGG	SPAC3H5.11	SPAC3H5.11	0.0402941	0.332765	0.280765	0.294176	0.0356471	0.0806471	0.00147059
GAGTTGGCGGGTGGCGTTGA	CGGAGGGGAAGAGGTTGGCA	SPBC12C2.01c	SPBC12C2.01c	-0.00576471	0.0281176	-0.0729412	0.00935294	0.0157059	-0.00464706	0.00147059
CAGGCCGGGAAGGGCAGGGA	GCACAAAGGGAGACCAACGT	SPBC428.17c	wpl1	0.0151176	-0.0471765	-0.0539412	-0.0815294	0.0128824	-0.0108235	0.00141176
AGCGCCACACCATTCACCAC	TTGTTCTTCGCCCCGCTGTC	SPAC3A11.04	SPAC3A11.04	0.0231765	0.0859412	0.0105294	0.0813529	-0.0470588	0.0366471	0.00135294
GCAAATGGGGTGAGGTCCGG	CGGACGCGGTTCAGCACTTC	SPAC3H1.07	aru1	-0.0922353	-0.0447647	0.0538824	0.0155294	0.0351176	-0.00594118	0.00135294
CTGCGCCAAACTCTCCCTCG	CCGGGAGATTTTGGCGCAGA	SPBPB2B2.07c	SPBPB2B2.07c	0.00382353	-0.016	-0.0174118	0.00847059	0.0307059	-0.0151176	0.00129412
GCCTTAAATCCCGACCGCAG	GCCGCCCGCTAACACCTTCA	SPAC2C4.05	SPAC2C4.05		-0.135	-0.0729412	-0.0796471		0.0204706	0.00111765
CGCGGCGCCTTACATGAGAA	TTAGCGGGTGGGCCGATGTT	SPAC343.04c	SPAC343.04c	-0.0622941	0.00194118	0.096	0.104824	-0.0567059	-0.00364706	0.00111765
ACATACGCCAATCCACGGGG	CCACCACAAATCGCAGCTCC	SPAC29E6.07	SPAC29E6.07	-0.0266471	-0.0782353	0.0361765	-0.00829412	-0.141647	-0.0421765	0.001
CCTGCACAACACCGCCAACA	GATGGGGTCGGTGGCGTGTA	SPAC959.04c	omh6	-0.140706	-0.161647	-0.287765	-0.246	0.270235	0.0275294	0.000941176
CCAAAATGCCGCCGACTGCT	CGCGAAACCGACCTGGGTAT	SPAC1805.02c	SPAC1805.02c	-0.0882941	-0.00676471	0.0290588	0.00205882	-0.00735294	-0.000882353	0.000941176
	CGCCGTCGCCATCTCTCCAT	SPBC1348.01	SPBC1348.01	-0.0198235	0.0197647	0.0381176	-0.0355882	-0.572706	-0.0660588	0.000941176
CCCGAACCGTCCCCAAAAAA	CCCATCGGTTACGGCTCCCT	SPBC2G2.06c	apl1	0.110824	0.0801765	0.0695882	0.107	-0.0388235	0.0176471	0.000882353
GCCGGACTTACCCCTGCCTG	TCCATGGGGGGTCTGACGTC	SPAC23D3.03c	SPAC23D3.03c		-0.0673529	-0.00617647	0.0382941		0.0151765	0.000823529
CCATCCGGTCTTCTCCCCAA	GTGCATTTCGTGAGGCGTCG	SPCC191.09c	gst1	-0.0622353	0.0228824	-0.006	0.0289412	-0.115941	0.000882353	0.000764706
GGCAAAGGTAAGTCCCCGGG	TGGGTTAGCTCGCTGGGGTG	SPAC4F8.01	did4	0.0759412	-0.0399412	-0.102647	-0.104647	-0.00641176	-0.0508824	0.000764706
CCAGCACGCCACCAAGAGCA	GGCTGGAGTGGGATGGGTGT	SPAC1296.03c	sxa2	0.0650588	-0.0154118	0.117059	0.0712353	-0.0989412	0.0124118	0.000705882
GCCTCCGGTACCTTGCGCTT	TCGAACCATTACCCACCCTG	SPBC646.02	cwf11	-0.0545882	-0.0259412	0.0395294	-0.00635294	-0.0864118	0.00976471	0.000705882
TTCCCCCCCGGTAGACAGAT	CCCGGGCCGTTTGTTAGGGT	SPAC22H12.04c	rps102	0.0631765	0.130706	0.107412	0.100471	-0.0665882	0.00788235	0.000705882
TTCGTCGGGGGTTCAAGGAG	GGTCTTGTGGCCTCGTCGGT	SPCC1442.01	ste6	0.0391176	-0.00541176	0.0147647	0.0228235	0.0104118	-0.0118824	0.000647059
AAGGATAGGGGGGTTGGGCG	CGAGACCACACGCCACGCCT	SPAC1805.09c	fmt1	-0.0857059	-0.0191176	-0.268059	-0.0922941	0.0364118	0.0248824	0.000588235
TCTCCGCCCGCCAAAATGTC	GTCCCAACACCCCCATCCGC	SPAC1782.09c	clp1	0.0324706	-0.0527059	-0.0695294	-0.0617059	0.0402941	-0.0198235	0.000588235
GCGCGCTTTGGGTTATCACA	CAGCAAAGCGCCACAATCGG	SPCC297.04c	set7		0.0572941	0.0548235	0.00635294		0.0508824	0.000529412
CAATCCCCCCCGTTTGCCAC	CGAACACCGTCCAAAAGCGA	SPAC10F6.06	vip1	0.237059	0.195294	0.068	0.144176	0.0513529	0.0117059	0.000529412
ACCTGAAACGCCCGAAGCCG	GCAATGAGTGCAACGACGGC	SPAC227.07c	pab1	-0.159647	-0.004	-0.228353	-0.243235	-0.114059	0.0381765	0.000470588
GTACTTGGGACCGGAGGGGC	AGGGCGGAAAATTGTGGTGG	SPAC9E9.17c	SPAC9E9.17c	-0.0425294	0.00923529	0.0216471	-0.0136471	-0.0453529	0.0252941	0.000470588
ACCGAGAGTGGGGCAGGCAG	ACTACCCCCCTCCACGCAGC	SPBC19C7.09c	uve1	0.0104706	-0.0327059	0.0482353	-0.016	0.0186471	-0.0299412	0.000470588
GGAACGACGAACGACAGGCA	TTGCCTTGCTATTCCTCCGA	SPAC1399.01c	SPAC1399.01c	-0.0810588	-0.0211176	-0.0250588	0.0132941	0.000588235	-0.00911765	0.000294118
TCCCCGCTCCTGTCCTGCTT	CAAGGGGGGATTAGCAGCGA	SPBC530.04	mod5	-0.111412	-0.0507059	-0.0518235	-0.0811176	-0.0302941	0.044	-0.000176471
TGAGTCCGCAAGCCCCAAAG;TGAGTCCGCACGCCCCAAAG	GGCAGTTTTCTTTTTGGGGG	SPAC2C4.09	SPAC2C4.09	0.075	0.0843529	-0.006	0.007	-0.0924706	0.0414118	-0.000176471
TGGAAGGGATCGAGGCGGAA	CTCTTTTTTCCCGCGTGCCT	SPBC16E9.16c	lsd90	0.0487059	-0.0433529	0.0797059	0.0635294	0.0562353	-0.0438235	-0.000235294
GCCTGTGTCTCGCCTTTCCC	TGTCGCGATTTACGTGGGCC	SPBC56F2.06	mug147	-0.0229412	0.0214118	-0.0458824	0.0170588	0.0123529	0.0708235	-0.000470588
CCTTCCGCACCGTACCCACA	ATTCCCCGCTGCCGTATCAC	SPCC4G3.17	SPCC4G3.17	0.0308235	-0.0285294	-0.0777647	0.00929412	-0.0382941	-0.0203529	-0.000470588
TAGGGTTGGGGCATCTGGCA	CAATCCGCGGAACCCCATCA	SPAC4H3.04c	SPAC4H3.04c	0.00294118	0.00276471	0.0938824	0.0191176	-0.179941	-0.057	-0.000529412
TAGAACCCGCGCAGGCAAAG	AAGGATTCAGCGCAGATGCA	SPAC57A10.09c	nhp6	-0.0963529	-0.0185294	-0.0832941	-0.093	-0.0268824	0.0151765	-0.000588235
CATGGCGAAAATAAGCGGGT	AAAGCGCTCCGTCCCCCAAC	SPBC3B8.10c	nem1	-0.0507647	-0.0351176	-0.0971176	-0.125059	0.0546471	0.00235294	-0.000705882
	GTTTCATGCTTCGTCCGGGC	SPCC338.08	ctp1	-0.0355294	-0.0474118	-0.145353	-0.113529	0.0580588	0.0334118	-0.000764706
CGGGTTTTCGGGTTGGCATT	TTCAAGGGAGGTGGGAACCG	SPCC895.09c	ucp12	-0.0500588	-0.00317647	0.0767647	0.0365294	-0.0101176	0.0117647	-0.000823529
CTCGGTAGCAAGGGGGTGGG	TCCGGCCAGAAGTCAACCCT	SPBC25H2.03	SPBC25H2.03	0.0419412	0.0343529	0.043	0.0394706	-0.0529412	-0.0608235	-0.000823529
GTTTACGGGGGTGCGGGATG	GTCCCCGCGAGTCTTTGTGG	SPAC15E1.03	rpl42		-0.0627647	-0.158412	-0.0987059		0.108412	-0.000882353
GGGGTTGGGCGTTGTCTCTG	TCATTTGGCCTCCGGTGTCG	SPAC1039.08	SPAC1039.08	0.0196471	0.0338235	0.0299412	0.0106471	-0.0155882	0.00358823	-0.000882353
CGGGATAACTGCAGGAGGCC		SPCC132.01c	SPCC132.01c	0.0378824	0.0256471	-0.0608824	-0.0533529	-0.0311765	-0.00341177	-0.000882353
CGGTCAGTGGGTGGGTTCAA	GCAGGGCAACATCGGGAAAC	SPCC306.11	SPCC306.11	-0.0318824	0.0162353	0.0216471	-0.00517647	0.0174118	0.00241177	-0.00105882
CCTGGCTGCTGTGTCGGAAA	TCTCCATACGGGGGTCGTGC	SPAC3C7.04	SPAC3C7.04	-0.167059	-0.138471	0.0330588	-0.0908824	-0.0457647	-0.00323529	-0.00105882
ATTGCCCCCCCAGTTTCGAT	TGTGTCAAGCGCGCGTAGGT	SPBC4B4.12c	SPBC4B4.12c	-0.0408824	-0.0172941	-0.00711765	0.0241176	-0.088	0.0263529	-0.00111765
CCCATGCCGCCCTTAACAGA	CCGCCCCATGTGCTCCTAGT	SPCC18B5.09c	SPCC18B5.09c	0.0931176	0.0714118	0.0221765	0.0394118	0.0492353	-0.0133529	-0.00117647
CTGCGGGGAGTAAGGGGCCA	TACCCCATGCGTGTGCCTCC	SPAC29B12.06c	rcd1	-0.0161176	-0.0195294	0.0661765	-0.134882	0.0613529	0.0292941	-0.00135294
GACGGGCGGGACAAACTACC	CAGCCATCCGTCCAACACCA	SPBC15D4.10c	amo1	-0.148529	-0.0117059	0.00258823	0.0155882	0.0180588	0.00947059	-0.00135294
CGGGGAAAGCACGAGGAATG	CGCTTCCCGACTTTGCCATG	SPBC14F5.11c	mug186	0.0764118	0.0318235	0.0659412	0.0589412	0.00970588	0.00194118	-0.00135294
GTCAATGCGGCCGAAAAAGG	CGAGCCCCCCAGCGAAATGT	SPBC651.06	mug166	0.0554706	0.0280588	0.0409412	0.0702941	0.0514118	0.0213529	-0.00141176
AGACGTGGGGGGGGTATCGG	GAGTAGGGTTTGGGGGCGGA	SPBC19C7.12c	omh1	0.0654118	0.101235	-0.00429412	-0.0457647	0.00882353	0.00652941	-0.00141176
ACTGTCCGCCTACCCCCCGA	TCAAATCGCGCCCCAACATG	SPAC17A5.16	ftp105	-0.125647	-0.0542353	0.118412	0.157882	-0.0491765	-0.0271176	-0.00147059
AGTGCCCGTGCCCATTGAAG	ATATTGGCGCGGTGTGATCG	SPAC3H5.10	rpl3202	-0.0584706	-0.0648235	-0.125176	-0.166471	0.0733529	0.0263529	-0.00152941
CGGGCGTCCACTAACCAAGC	CAGGTTTTGGGTGTCCGGGT	SPAC1002.01	SPAC1002.01		0.0869412	-0.051	-0.0386471		-0.0278824	-0.00152941
GGCTTGACGCTTCCCACGAG	TCGCTGGCTGCATCCTTCCT	SPBC29A10.02	spo5	-0.0335882	-0.00635294	0.0168235	0.0467059	-0.0261176	-0.0295882	-0.00158823
GGAAGAGGCGGATGGGGTCA	GTGAACCGAGGGGACTGGGG	SPBC409.08	SPBC409.08	0.0106471	0.0624118	0.00705882	-0.0164706	-0.208118	0.0173529	-0.00164706
GGAACCCATGAGACGCCGAA	TGGTTCAATAGGCGCGGTGG	SPBC1861.06c	mug131	-0.00952941	0.0384118	0.107588	0.0524706	-0.125706	-0.007	-0.00170588
GCAACAACCGAGCAAGGGGG	CAGCGGCCCACGAGTTGACA	SPAC3H1.03	mug151	-0.0676471	-0.0745294	-0.0708235	-0.0163529	0.0177059	-0.0542353	-0.00182353
AGGAGGGTGGAGAGCGACGG	TTAAACTCGGGGCGGGGGAA	SPAC2G11.06	vps4	-0.0236471	-0.101824	-0.0178824	-0.11	0.121	0.034	-0.00188235
AACAAATGCCTCTGCGCGGT	GCGCCACAGTCCTCATCCGA	SPAC17A5.07c	ulp2	0.0963529	-0.0145294	0.0257059	-0.0156471	0.0148235	-0.0222353	-0.00188235
ACAGTAGGAGCCGCGGTTGC		SPAC11D3.15	SPAC11D3.15		0.294176	-0.217471	-0.151529		0.227176	-0.00211765
GGGATGGGGCTCAAAGGGGA	GCCGCGCTCATGAATCGTTG	SPCC550.01c	SPCC550.01c		0.0578824	-0.0132941	0.0121765		0.111118	-0.00211765
GGTAAGGCGAAAGGGGAGGG	GGCACCTCCCTCACGCACTT	SPCC965.13	SPCC965.13	-0.0171176	-0.0213529	0.0274118	0.0767059	0.0140588	-0.0824118	-0.00211765
CTCTCTTGTGCCGGGTGTGC	CTTTCGGATCACCCACGGCG	SPCC18.09c	hnt3	-0.0948824	0.0382941	-0.0136471	-0.0222941	-0.186882	0.0216471	-0.00217647
GTTAGCCTGGAGCGGGCGAT	CTGCCCAGCACGCGCACTTA	SPCC613.01	SPCC613.01	-0.0104706	-0.00441176	0.034	0.0154706	0.0787059	0.0155294	-0.00217647
GTATGAGTGTGGCAGCGCGG	CATGTTTCCTCCCCCCGCGT	SPAPJ691.03	SPAPJ691.03	-0.0120588	-0.0195294	-0.0333529	-0.0422353	0.179	-0.000588235	-0.00217647
CGAGTATCCCGGCACCACGG	AAACCGTTCGTCGCCCGATA	SPCC330.07c	SPCC330.07c	0.0977059	0.0396471	-0.0630588	-0.0531176	0.0885882	-0.0314706	-0.00217647
TCTGCTATTGCCCCCCCCTC	GGGCAAACAGGGGGAACCAT	SPBP8B7.04	mug45	0.0319412	0.0277059	0.00888235	-0.00705882	-0.0465294	0.0439412	-0.00223529
CGTTCTCCCCCGCCCTTAGT	TTGGATTCACCCTGCGCTCA	SPAC6G10.03c	SPAC6G10.03c	0.0933529	0.0550588	0.0228235	0.0407647	-0.00735294	0.00858823	-0.00229412
GGGGGGGTCGTCATTTCGGT	CTCAGAGACGGGCCCAATCC	SPCC330.02	rhp7	-0.0446471	-0.012	0.0765882	0.0512941	0.009	0.0216471	-0.00235294
CCACACAGACAACGCCGCTC	CGGCTGGGTTACAAGAGGGC	SPCP31B10.04	SPCP31B10.04	-0.143059	-0.0821176	-0.0860588	-0.113882	-0.0584706	0.0170588	-0.00241177
AGGATTTGGAGCGCGTGGGT	TCTGGTCCCGCGGTGTTCGT	SPCC1672.06c	asp1	0.004	-0.133353	0.0112353	0.0423529	0.0484706	-0.0418824	-0.00241177
ATGTTTTCTCGCGCATGCCT	CCCGACGCCACATGATAGGT	SPBC23E6.10c	SPBC23E6.10c	0.0112941	-0.0637647	-0.0918824	-0.104412	0.00864706	0.00982353	-0.00247059
ACAAGACCCGGACGAGCCAC	TGCTTACCCCGGCTCTCACC	SPAC3G9.11c	SPAC3G9.11c	-0.0111765	-0.00311765	-0.0315882	-0.0407647	-0.0264706	-0.00376471	-0.00247059
CCACAAGCCGGGAAGGGAAC	TCATGGTGCTCGGTGCTGTG	SPBC354.07c	SPBC354.07c	0.0957647	0.124765	0.0149412	-0.0214118	0.0277059	-0.0168235	-0.00258823
CGGCCATCCAACCCCAAGAG	ACAAAAATCCCCCGCGTCTT	SPBP8B7.27	mug30	-0.0136471	-0.0417647	-0.0191176	0.00547059	0.0381176	-0.0253529	-0.00258823
GAAAGTGTGCACGCCCGGGA	GGGATACCAAAGGCCGGCTC	SPAC1782.01	ecm29	-0.00970588	0.0259412	0.0391176	-0.0214706	-0.0361176	0.0145882	-0.00264706
AATGGGTTCTGATGGCGCCG	TCCGCTCCCTGTGCCTCCTT	SPCC162.08c	nup211	-0.0718824	-0.173294	-0.0610588	-0.128412	-0.09	-0.0934706	-0.00270588
TTTTACCGCGCCCAACGTTC	GCGGTGGCTGGAAGGGTGTT	SPBC215.13	SPBC215.13	0.138706	0.074	0.0863529	0.0881765	-0.0835882	0.0195294	-0.00276471
CGACAAACAACCCCCCCGAT	TCGTACACTCCTCCCCGCGT	SPAC13D6.01	pof14	0.118294	0.0900588	-0.019	-0.0318824	0.0131176	-0.0501765	-0.00276471
TCTGCCCCGATCAAACGTCC	TGTTCCCCATATCGCTCCGC	SPAC21E11.04	ppr1	-0.0894706	-0.122059	-0.0802353	-0.192059	0.0158824	0.043	-0.00288235
CTATGTTGGTAATGCGCGGC		SPBC1271.06c	mug96	0.0391176	0.0231765	0.0298235	0.0285294	0.0298235	0.0204118	-0.003
AGATCCCGACAACACGCCCT	CGGTTGTTCGCGAGGTGGTG	SPAC1B3.02c	SPAC1B3.02c	-0.0619412	-0.0268824	0.0511765	0.03	0.0149412	-0.00470588	-0.003
GGCCCGACCCACGTAGATCC	TTCCTATTCCTCCCGCCGTG	SPBC1773.04	SPBC1773.04	0.0196471	0.0221176	-0.00417647	0.000823529	0.0408824	-0.0108235	-0.00317647
GGTCGGTGGATGGGAGCTGT	CTGCGTTTTCGGCCCCTTCC	SPAC4F10.19c	SPAC4F10.19c	-0.176294	-0.188353	-0.182353	-0.219235	0.0117647	-0.0496471	-0.00317647
AGGTGTTCGCCGTTCTCGCC	CCTCATTCGTATCTCGCGCG	SPBP4G3.03	SPBP4G3.03	-0.0172941	0.0617647	-0.00782353	0.004	0.0286471	0.0239412	-0.00329412
TCTACTCCACCCCCTCTTTA	ATGGGGGACGGGAGCAGCGT	SPBC359.04c	SPBC359.04c	-0.0559412	-0.0172941	-0.101412	-0.0594706	-0.0252353	-0.0113529	-0.00329412
GAGACATCCTTCCCCACGGC		SPBC336.01	fbh1		-0.0879412	-0.0292941	0.00470588		0.0160588	-0.00341177
ATGGCCCCAGCTAGACACGG	TGTCGTGCGATACACCCGAT	SPBC56F2.03	SPBC56F2.03	0.0220588	-0.0742941	0.0183529	-0.0121176	-0.0778235	0.0162941	-0.00358823
CCTGGCTCGTAAAGGCGTCC	GCCTGTTAGGGCACCGATGC	SPAC631.01c	acp2	0.134471	0.0651176	0.319235	0.352647	0.158882	0.013	-0.00364706
GATAATGGGGGTTCGGCTGC	GCGGGATGGAAGTCGAAAGG	SPBP4H10.17c	SPBP4H10.17c	-0.114059	-0.108471	-0.0734706	-0.0874118	0.051	-0.0275294	-0.00364706
CGATGGGTGGGGTTTCTTCT	GCGCCAAAAAAACCCTTCCT	SPBC2D10.14c	myo51	-0.0328824	-0.0548235	0.0992353	0.0621176	0.00852941	0.00929412	-0.00370588
ACCACAAGCCTCACGCCCCA	CCCATCGCAAACCTGCCCAC	SPAC343.15	tit1	-0.216529	-0.164882	-0.0345882	-0.119941	0.0747059	-0.0261176	-0.00382353
GCCTGCTGTCCCGCACTTCG	AGAGCGTTTGCAGCCGGAAA	SPBC1778.04	spo6	-0.0237059	-0.024	0.0439412	0.0516471	-0.153882	-0.00988235	-0.004
TCGGCGCCAACTCCGTCTGT	GCGGGTTTTCACCTTCCCAT	SPAC16C9.06c	upf1	-0.100647	0.0419412	-0.222412	-0.214059	-0.0150588	-0.019	-0.00405882
GAGTGGGGTGGCGTTTTCGT	CACAACCATCGCAACCACCG	SPCC736.07c	SPCC736.07c	-0.104765	-0.176235	-0.0391176	0.0316471	0.0594118	-0.109176	-0.00405882
TAAACCTCGGCTGCTCCCCT	TTTCATTAACCGCGCAACCG	SPAC9G1.08c	SPAC9G1.08c	0.0411765	-0.0310588	-0.0838824	-0.0258824	0.00194118	-0.0162941	-0.00411765
GCTATCCGACACCCCTCCGC	AGCAACCCCCCGAGAAGCAT	SPBC1709.06	dus2	-0.0125294	-0.0553529	0.137882	0.0967059	0.0475294	0.00529412	-0.00423529
CCTTTCTGGGGGGGAGACCG	GGATTCTGGGTGATGGCGGG	SPBC17G9.10	rpl1102	-0.003	-0.0182353	0.0130588	0.00217647	0.0391765	-0.0214118	-0.00423529
CCGCGCAGCATCTCCCAAAG	TGGGCATGAGGCCGTTACTG	SPAC17C9.11c	SPAC17C9.11c	-0.0222941	0.0470588	-0.0507059	-0.00535294	-0.0161765	-0.0378824	-0.00423529
GGAGGCAAGGGGCGAACAGG	GTCATCCCATCATCCCGCCG	SPBC18H10.10c	saf4	-0.0467647	-0.00429412	-0.0467059	-0.0383529	-0.0392941	-0.0502941	-0.00423529
CAGGTGCGGCTCTATGTCGG	GGGGTGCGGAGCGGAGTTTC	SPBC1703.11	SPBC1703.11	0.0706471	0.00564706	-0.0523529	0.0100588	0.0243529	0.00741176	-0.00429412
CGAACCACCCCCAAAAATGT	TCCCCCTGTTGGCCTTCTCG	SPAC17C9.02c	lys7	-0.0362353	-0.0591765	-0.0252941	-0.0147059	-0.0452353	-0.0488824	-0.00429412
TGCACCGCCCGGATTAAGTG	TGCAGACTCGGGAAAACGGC	SPAC23E2.01	fep1	-0.0131176	0.177412	-0.0558235	0.0193529	-0.00494118	-0.0347647	-0.00441176
TCCTCTAAGCCCACCCCCGG	CGCCTACGCCAGTCCGATCC	SPAC13G7.12c	SPAC13G7.12c	0.0558824	0.0620588	-0.134882	-0.00488235	0.0121176	0.0364118	-0.00447059
CGTGGCGATGTGGGTCTTGG	AGTAGGAAGGAGACCGCGCG	SPAC3A11.06	mvp1	-0.0531176	-0.106294	-0.0215882	0.0358235	0.0530588	0.0106471	-0.00452941
TTGGCCCATCCTTACCGGGG	GCCCTGACCATTTCGACCGC	SPBC3E7.15c	lac1		-0.0501765	-0.128294	-0.121235		-0.00888235	-0.00458824
ACCTCTGTCCCCCCACGCAA	GCCGTCCAAAGCTGTGCCAG	SPBC800.07c	tsf1	-0.0601176	-0.0834706	-0.120118	-0.0852353	0.208353	-0.0131765	-0.00458824
GGCTTGGTACGTCGCTGGGG	CATCTCGTTGCACCTCCCGC	SPAC17G8.02	SPAC17G8.02	0.0113529	-0.0167647	0.0631176	-0.0601176	0.0395294	-0.0682353	-0.00458824
TTACAAACACCGCCGGCCCT	CTTGGTCGTGGGGTTGGCTC	SPAC19D5.06c	din1	0.00494118	-0.0644118	0.0196471	0.0137647	0.0134706	-0.0336471	-0.00464706
TGGCTGAGTGACGCGGATGA	GTCCTTGTCCCTTCCCCGCT	SPCP31B10.07	eft202	0.0625294	-0.00741176	-0.135353	-0.111529	-0.00241177	0.0135882	-0.00470588
	CACACCCCCTGCTTGTTGCC	SPAC23C4.02	crn1	0.0557059	0.0538824	0.0631176	0.0311176	0.0167647	0.0224118	-0.005
CTCTTGGATTGGGCGGCAGT	GGCGGATTTACGGTGGCGGG	SPAC12B10.05	icp55	0.00676471	0.00947059	-0.0462353	0.0219412	0.0508824	-0.00417647	-0.00505882
CGTTTTGGCCCGCATGACAG	TAGAGGGGAGGCATGCGGTG	SPAC2F7.09c	SPAC2F7.09c	-0.0601176	-0.111588	-0.0827059	-0.130471	-0.00782353	-0.00752941	-0.00511765
CGACGGTAGAGAGAGGCGGG	GCGACCCGAAGACGAAGAGG	SPAC2F7.03c	pom1	0.0518235	0.113294	0.0507059	0.0549412	-0.0258824	-0.0304118	-0.00511765
TAACCAGGGGACGGACGCTT	AGGTGGGGGAGGGGATGAGT	SPAC9G1.07	SPAC9G1.07	0.202294	0.211412	0.267765	0.326647	0.376	-0.0312941	-0.00523529
ACGAGCGGTGGAAATGGGTT	AGCCGGCCTCCTTCATTTGC	SPCC5E4.10c	SPCC5E4.10c	-0.0518235	0.027	-0.0384118	-0.00123529	-0.0489412	-0.0152353	-0.00529412
GGGCGTACAGGCCAAACTCC	TAGCGGGTCTTTTCTGCGGC	SPBC106.02c	srx1	-0.0385294	0.00276471	0.0789412	0.00547059	0.026	-0.0191765	-0.00529412
GACAACACTGGGGGGGCTGA	AACGGGTGGTGATCAAGGCG	SPBC1105.05	exg1	0.0208235	0.0323529	0.0897059	0.09	0.0195294	0.0505294	-0.00547059
TTGGGCTATACACACGGCGC	AAGCACTAGCCGCCCCACAA	SPAC1F5.07c	hem14		-0.106176	-0.0551765	-0.128765		0.0159412	-0.00547059
ACGTTCGTGCGGGGCTAGGA	TAGCGATGGTTCGGGCCAAA	SPBC3E7.08c	rad13	0.0117647	-0.0228235	0.0853529	0.100941	0.0378824	-0.0287059	-0.00547059
TGAGTTCTGCTGGTGGGCGC	GCATAAAACTCCCGCCCCCT	SPBC19C7.01	mni1	-0.0553529	-0.0673529	-0.0521176	-0.0342353	-0.0118235	-0.0575882	-0.00547059
GTTCCGCTTTTCCCCTGTGG	AGGATTTGGAGGGCGTGGGT	SPCC1795.10c	SPCC1795.10c	-0.0153529	0.0387059	-0.107471	-0.120235	-0.0331176	0.0374706	-0.00552941
CCGTCGCGTTTCTTTCCGTT	GCGAGAGGGCAGTAGCGAGC	SPAC26H5.04	SPAC26H5.04	-0.0221765	0.0147647	0.0789412	0.0384118	-0.134824	-0.0219412	-0.00552941
TCTTTTATGCCCGCCCCAGT	CGGCGAGGGTGGAGAGAACA	SPAC31G5.07	dni1		-0.00288235	0.0544706	-0.0124706		-0.0369412	-0.00558824
CCTATGGTGCGGAATCTCGT	TCTGCCCCACTAAAGCCCGA	SPCC1450.11c	cek1	0.0201765	0.0238824	-0.0308235	0.0296471	0.0373529	-0.007	-0.00564706
TGTTAGAGCCGCCTGCCGTT	TCCGCTCTCTCCCAGCCACC	SPBC146.13c	myo1		0.189059	0.0447059	0.193706		0.0378824	-0.00570588
AGGCACCCGGTCATGTCGAC		SPAC821.07c	moc3	-0.0265294	0.00405882	-0.113353	-0.117706	0.0570588	0.0843529	-0.00576471
CTGGGCGGGGTAACGACATA	TCGGTCCATGCCCTCCTTCG	SPBC428.10	SPBC428.10	-0.0234118	0.0174706	0.0169412	-0.0330588	-0.0365294	-0.0141176	-0.00576471
GCAGGCGGGTCTTGAGGGAA	CCCCTGCCCCCTCCACTTTT	SPAC1002.05c	jmj2	-0.0562353	0.00405882	0.0106471	0.0971176	0.00317647	-0.0228824	-0.00582353
ACATTGCGGGGGGCTTTGAC	CGAGCGCAATAGGAGGAGGC	SPAC12G12.13c	cid14		-0.0492941	-0.0765294	-0.133118		-0.00947059	-0.006
TGGGCGTGCAGGATGGTTGT	AAGCGCACATACGACCACGG	SPBC36B7.05c	SPBC36B7.05c	-0.0139412	0.0125882	0.019	0.0528824	0.00658823	0.0327059	-0.00605882
TAAGCCTCCCCTCCCGCAAT	TCTGGCGGGGGAGAAATCCG	SPBC12C2.08	dnm1	-0.122765	-0.153647	-0.167412	-0.0792941	0.123765	0.0108235	-0.00605882
TATCAAGGTTCTGCCCCGCG	ATTCCGTTGCCCCTGACCCC	SPAC11H11.03c	SPAC11H11.03c	-0.0331765	0.0303529	0.0592353	0.0530588	-0.0260588	-0.0707647	-0.00605882
CCTTTTCGTGCATGCGCCTA	TCCTCACCAAGCTCCGCCAT	SPCPB16A4.02c	SPCPB16A4.02c	-0.0216471	-0.0579412	0.0916471	-0.0445294	-0.797647	-0.171412	-0.00623529
CGGTTTGGCGCGGGTTCTTT	AGAACACCCCCCCACACACG	SPAC16E8.12c	SPAC16E8.12c	0.0904706	-0.0138235	0.0299412	0.0504706	0.0318235	-0.0241176	-0.00629412
TTGTTTCTGTGCGTGGGATG	GAAGCCCCGCAAGACGAAAT	SPAC637.09	SPAC637.09	-0.0688824	-0.108176	-0.0990588	-0.194235	0.0602353	-0.0209412	-0.00647059
TTGGCTTCCCTCTGCCTCGT	TGCTCGTTGGGATGAGGGGT	SPAC18G6.02c	chp1	-0.0412353	-0.0204118	0.0187059	-0.0391176	-0.0494706	-0.0781765	-0.00647059
GTGACCCCGCTGCCCATAGT	TCGGAAATGGGGCGTGCTAT	SPAC14C4.04	B22918-2	0.0745294	0.0681176	0.116588	0.0665882	-0.0119412	0.00247059	-0.00652941
CAGAGGGAATAATGGCCGGC	AGGGGAGAGAGGGGGACTGC	SPAC222.04c	ies6		0.123118	-0.0155882	-0.0432353		-0.00229412	-0.00652941
TCGTATCCTCGTTGGGGCCT;GGGCTTTTGACCATCGCTTC	CCCAAGGAGCGGCGAGTAAG	SPBC19G7.18c	SPBC19G7.18c	0.0190588	0.0158235	0.0288235	0.0535882	-0.0360588	-0.0224706	-0.00658823
CTGAATGGATCCGTGGCGGG	GGAAGGCAGGTTATCGGTGG	SPBC1718.02	hop1	0.0301765	-0.0370588	0.0242941	0.00164706	-0.0296471	-0.0181176	-0.00664706
GCCGCCAACAAAGCCTAGCC	CGGCATAAGGGACGGGAGCA	SPBC23G7.06c	SPBC23G7.06c	-0.119	0.00805882	0.0161176	0.00158823	-0.113353	-0.0408824	-0.00670588
AGTGACCCCAACCCCCCACC	GTGCTGAACGAACCCCGTGA	SPCC622.17	apn1	-0.0543529	-0.00988235	0.0147647	0.0577059	-0.0703529	-0.0502353	-0.00670588
CGTCTGGTTGGTTGCGTGCC	CCTCTGTCCGCCGCTTTTGA	SPCPB16A4.06c	SPCPB16A4.06c	0.01	0.00347059	-0.0251765	-0.00341177	-0.0219412	0.0308235	-0.00676471
ACCGCTAGGACTGTCAACCG	CCTTTAGCCCTGGACAGCCA	SPBC24C6.09c	SPBC24C6.09c		-0.0717059	-0.0458824	-0.0307647		-0.0241765	-0.00676471
TGTGTTCGCGGCCAGGTATG	GTGAGGGAGCGATGGGCAAC	SPAC15A10.07	SPAC15A10.07	-0.00835294	0.0143529	0.117412	0.0571765	-0.385412	-0.0665294	-0.00676471
AGGCGGATAGGGGTAGGCGT	GGCGGATGGGTACGGCAACA	SPCC162.02c	SPCC162.02c	-0.0708235	0.00888235	0.0180588	-0.0337647	-0.0465294	-0.0118235	-0.00682353
GGGGTGCGGAGGAAGGTTTT	GGTGGATGATGGGCGTGGGC	SPAC3A11.03	SPAC3A11.03	-0.0495294	-0.0138824	0.0279412	0.0103529	-0.0241765	0.0197647	-0.00694118
CGCGCGAAAGACCGGACAAA	CAATAAGCGAAGCGGGAGCC	SPAC1952.07	rad1	0.0312353	-0.0215882	-0.0141176	-0.0301765	0.00876471	-0.00894118	-0.00694118
CTCCCTCCTCGCCCACAGCC	TGTATGGCGCCGGGATTCTT	SPBC14C8.11c	SPBC14C8.11c	-0.0252353	-0.0367647	0.0760588	0.053	-0.115941	-0.00723529	-0.007
CGCCCCCGACCAGTTTTTTT	AGATGCATGGTCGCGTGGGC	SPBC1198.01	SPBC1198.01	-0.00747059	0.00547059	-0.0200588	0.0141765	-0.0351765	0.0191765	-0.00705882
TCGTGATGCGGGATTGGGGA	ATTTGGCAGCGGGGTGGCTT	SPBP35G2.08c	air1		-0.209118	-0.155353	-0.220824		-0.0722941	-0.00705882
TTGGTCGCCTTGTTGCTCGC	CCGCCCGCTATCGACGTTCA	SPAC9E9.14	vps24	0.0747059	-0.0497059	-0.00294118	-0.0183529	-0.338824	0.0399412	-0.00723529
CGCGTTGCAGGCGAGAATAC	CATGCACTTCGCGCTCCACT	SPBPJ4664.03	mfm3	-0.0549412	-0.0426471	0.0832353	-0.0406471	-0.117235	0.0148824	-0.00723529
TTGTACCCAGCGCGTACGGA		SPCC330.11	btb1	0.0602941	0.0125294	-0.00864706	0.0304706	-0.0594706	-0.0557647	-0.00723529
CGCGTTTTGTCGAGGCGAGT	CAACTTCCCCGCTCGAGCTC	SPAC3G6.11	chl1	-0.0686471	0.0275882	0.00888235	0.0257647	-0.0486471	0.0129412	-0.00729412
TCGACACCAGGCCACGCTAA	GGGACGCTGGCAATTGGTGG	SPBPB2B2.12c	gal10	-0.00129412	-0.0574706	-0.0166471	-0.0311765	0.0915294	-0.0291176	-0.00735294
TCCGCGCCAGCCTGTCTAGT	GTTGTTTATGGCTACGGCCT	SPAC14C4.13	rad17	0.00164706	0.0243529	0.0717059	0.093	-0.0836471	-0.00588235	-0.00741176
TGGATGGAAGAACGTGCGCA	CGTCGGGGAAGAAAATGCCA	SPCC962.04	rps1201	-0.0319412	0.0960588	-0.185353	-0.271765	0.0862941	0.0393529	-0.00747059
GGTGTTGGGTCGGTTTTCGG	TTCCATTGGCGTACCCTCCG	SPAC1296.01c	SPAC1296.01c	-0.0854706	-0.0437059	-0.0746471	-0.0887647	0.0309412	-0.0147647	-0.00747059
GGACGTGGCGCATGAGAAGG;GCCCGCTTAGCGACTAGCTT	CGTTGCCGGATGATGAGGTG;CGCGCGACAACGAGACACCA	SPBC337.16	cho1	0.0382941	-0.145588	-0.133235	-0.0971765	-0.00976471	-0.0155882	-0.00747059
CGACCCCCTACCGATTTTTA	ACGATTCCTCAACCCCGCGG	SPBC12C2.09c	SPBC12C2.09c	0.00688235	0.0681765	0.0180588	-0.0342941	-0.395824	-0.0274706	-0.00752941
GATCGTCTGCGAACGGGGTT	TCCCCCTGTTGACACGCTCC	SPCC188.02	par1	0.0222353	0.0435294	0.0625294	0.140706	0.134294	-0.00164706	-0.00758823
TATGGCGGAGGGAGAGGCTG	ATCCCCCGTCGTCACCTCCC	SPCC1620.13	SPCC1620.13	0.0694706	0.024	0.0637059	0.0316471	-0.00341177	-0.0821176	-0.00758823
AGGAGTTCATACGGGAGGCG;AGGAGTTCATACGGGGGGCG	ATAAGTGGGGAGCAGCGCGA	SPBC23G7.15c	rpp202	0.0709412	-0.00870588	-0.0888824	-0.0407059	0.0565294	0.0154706	-0.00764706
CGGAGTTGTGGGCGTCGGAT	GGCCATACTTCACGACCGCG	SPCC306.07c	SPCC306.07c	0.0338235	0.0212353	0.0229412	0.0343529	-0.000470588	0.0101765	-0.00770588
CGGAGCCGGTTGACGTTTCT	TCTCAATGCTAACGGCCCGG	SPAC29B12.03	spd1	0.355059	0.357412	0.260353	0.327706	-0.0209412	0.00305882	-0.00770588
CAAACCACAACCGCCACGAA	CTTCCAGCCGCCCTCTACCT	SPAC11E3.09	pyp3	0.0284706	0.0292353	0.0564706	0.0764118	0.00405882	-0.00776471	-0.00782353
CACTCCCGAACGCCCAACCA	CTTGGCCCGAATAAGCAGGC	SPAC23A1.17	SPAC23A1.17	-0.00752941	-0.0124118	-0.00676471	-0.00535294	-0.0875294	-0.0571176	-0.00788235
AACCTCCATCCTCGCCTACC	TTTTTGGGACGGGGGGACAT	SPAC869.10c	put4	-0.0440588	-0.0264706	-0.0321176	-0.00905882	-0.00823529	0.0185882	-0.00794118
AACGGAGCGTGTCTGGTGGT	CCGATTTTAGCCACCCGCCC	SPBC2D10.05	exg3	0.156882	0.209059	0.149235	0.194588	0.00635294	-0.0378824	-0.00794118
TTACTCAGGCGATCGCACGG	GAGCCTGTCACAATGCCGAC	SPBPB21E7.01c	eno102		-0.0510588	-0.0277647	-0.0472941		0.0417647	-0.008
CACAATAAACGCGGCACGGA	AGCTCTACCACATCCCGCGC	SPAC1006.04c	mcp3	0.0397059	0.0708824	-0.0123529	-0.0122353	-0.0364118	0.0449412	-0.00805882
	GTTCCTCGTCCCCACCGCTC	SPAP8A3.03	SPAP8A3.03	0.0886471	0.0345294	0.0713529	0.156529	0.0178824	-0.00317647	-0.00805882
TGGTGGCGGGAGCCGTATTA	CGGGCGATAAAAGTGGGTCG	SPCC70.06	SPCC70.06		0.0411765	0.0617647	0.0474118		0.000647059	-0.00811765
AAATGAACCCGCGAAGGGCG		SPAC922.03	SPAC922.03	0.0237647	-0.0677647	0.00752941	-0.0130588	0.0242941	-0.0475882	-0.00811765
GCGGGAGTTGCTAGGGCTTG		SPCC24B10.12	cgi121	0.0811765	-0.147118	-0.119176	-0.0989412	0.334706	0.0643529	-0.00823529
CATAGGCGCCGGAAGAAGGA	CGTATTTGGCCCCTTCTCGG	SPCC825.03c	psy1	-0.045	0.0221765	-0.00988235	-0.0271176	-0.0194118	-0.00441176	-0.00823529
CAGCAGGCAAGGGGCACATA	TCCGCTACCTTCCCCGTGTT	SPAC1399.02	SPAC1399.02	0.0737059	0.0410588	-0.0287647	0.00988235	0.0330588	-0.0141176	-0.00823529
TCGGGGGAGGACGGTGAATA		SPAC23G3.12c	SPAC23G3.12c	0.0423529	-0.0101765	0.077	0.0767647	-0.0840588	-0.0277647	-0.00823529
CGCACAAAAAGCCGCGGAAA	TAGGCAGCACACCGAGACGC	SPBC30D10.14	SPBC30D10.14	-0.0627647	-0.0539412	-0.0764706	-0.0142353	0.00882353	-0.0381765	-0.00823529
	TCCCTCTTATCGCGTCCGCT	SPCC1450.05c	rox3	0.0250588	-0.0731176	-0.0835294	-0.110176	0.126706	-0.0116471	-0.00829412
GGTCCAGCCCAGATAGCCGA	CCGCATCTAAGCCCCCATTC	SPCC1739.08c	SPCC1739.08c	0.0265294	0.0777059	0.0850588	0.0595882	-0.158	-0.0645294	-0.00835294
	ACGCCCACCGGTTATCCTCA	SPBC17A3.02	SPBC17A3.02	-0.0479412	-0.000235294	-0.0438824	0.00264706	-0.0368824	-0.00458824	-0.00847059
AATGAAGCAGGTGGCGAGGG	GGCCGAATGCTCACAAACCA	SPAC926.06c	SPAC926.06c	0.044	-0.00911765	0.0483529	-0.000529412	-0.0691176	-0.00911765	-0.00847059
AGCGTGGTGGTTTGACTGCG	CCCCGCACACAGAGCCCAAA	SPCC417.09c	SPCC417.09c	0.00911765	0.0268235	0.0219412	0.00564706	-0.216353	-0.0317059	-0.00858823
GCCTTTCCTGCGTGCCTGAC	GAAATCCTAAGCGCGCCCCA	SPBC577.14c	spa1	0.0651176	-0.0582941	-0.0493529	0.00782353	-0.0602353	0.00976471	-0.00876471
CATTGAACACGACGCCCCCA	TTCGGTCTGGGTTTGCCGTG	SPAC24H6.13	SPAC24H6.13	0.0278824	0.0318824	0.0172941	0.000470588	-0.0693529	-0.00394118	-0.00876471
CGTTCGATTTCTGGTGCCGC	CACGCTTGGGGGTTTCCGAT	SPAC5D6.09c	mug86	0.0642353	0.0961765	-0.019	0.0521765	0.00370588	-0.00382353	-0.00882353
	TCATCGCCTTGCTCCCGTCA	SPBC15D4.06	naa30		-0.0822941	-0.0638235	-0.0353529		-0.0124118	-0.00882353
CAGTCGACCAGGAAAGCCCC	GGCCGAATGGGGAGAGCTTT	SPBC21C3.18	spo4	-0.00752941	0.00594118	0.0101765	0.00335294	-0.0417059	0.051	-0.009
CTATCGCCCCGCTGGTTCCC	ATCGAACCGCGGAAGCAAGT	SPAC16E8.08	SPAC16E8.08		-0.0364706	-0.0880588	-0.175471		0.0467647	-0.00905882
TCGCCCATTCCCAAGCCAAA	ATCTTCTCCGCTCCGCCACG	SPBC16G5.07c	SPBC16G5.07c	-0.0355294	0.00517647	0.0161176	0.0401765	0.0904706	0.0104118	-0.00905882
CCCGTTTTGCCTGTGTCCCC	TGCGTGTTTGTCCTGTGCGG	SPBC359.05	abc3	-0.0448235	-0.0330588	0.00529412	-0.0391176	0.00752941	-0.0236471	-0.00905882
CCCGGGACGCTACGCATAAT	AGTGAATCCAGTCGGCCGCA	SPCC1235.05c	fft2	0.000823529	0.0175882	0.0232941	0.0465294	-0.0503529	-0.0266471	-0.00905882
CCCCTGCCAACGACTGAACA	GCATTCTCACCCACCACGGA	SPCC1919.12c	SPCC1919.12c	0.180706	0.0579412	0.0157059	0.121	-0.225235	0.0630588	-0.00911765
TGTCTCTGGATGGTCGGGGC	CCATCAATTCGCACCATCCG	SPBC2G5.04c	SPBC2G5.04c	0.0675294	-0.0991765	-0.0866471	-0.0824706	-0.00317647	-0.00894118	-0.00911765
ATGAATGGGACGCGGAGGGG	TTTGGAGGACTTTGGGCGGG	SPCC1919.07	SPCC1919.07	-0.0418235	-0.0313529	0.0721765	-0.0541176	0.0651765	-0.0201176	-0.00917647
TATTCACCGCCGCTTTCCGA	TTGGCCTGACGGGGGTTGAT	SPAC26H5.03	pcf2	-0.00288235	0.0771176	0.116	0.138765	-0.0856471	-0.00170588	-0.00923529
TCTTCTTGGGGGTCGTTCGT	AACGAGCAGCGGGAAAACCA	SPBC902.04	SPBC902.04	-0.0916471	-0.101882	-0.0218824	-0.155471	-0.00958824	0.00282353	-0.00929412
GGCGTGGTGTTGGGTCAATG	TACGAACGCACCGAAGCCCC	SPBC776.17	SPBC776.17	-0.178353	-0.0301176	-0.179765	-0.275824	-0.0290588	0.0379412	-0.00941177
CCGGGGAGGCGTCTATGCGT	CAGCAAGCACAAGGCAACCG	SPCC16A11.15c	SPCC16A11.15c	0.0132353	-0.0121176	-0.0185294	-0.00294118	-0.00994118	-0.0411176	-0.00941177
ACCTTTCCGACCCCCCCTTA	TCCGGGCGTAGGGCGTTAAG	SPCC757.02c	SPCC757.02c	-0.0337059	-0.0142941	0.0194706	0.0464706	-0.0967059	-0.00664706	-0.00947059
	CACGGGGGTTGCGGTACGAT	SPCC553.01c	SPCC553.01c	-0.0448235	-0.0897647	-0.0779412	-0.134588	0.0118824	-0.0802941	-0.00952941
GACAGCGGTCAGCGGGCATT	TGCCTCCCCAACACCCCCTT	SPAC5D6.08c	mes1		-0.0365294	-0.00517647	-0.0152353		0.0148824	-0.00958824
AGGCACTTTTGGGGCGGCAG	TACCAGCATAGGCGCCCGAA	SPBC26H8.03	cho2	-0.0828824	-0.0688824	-0.0529412	-0.0325294	0.0284706	-0.0170588	-0.00964706
GCTGCTGCCGGTATAGTGAA	CCGTCATCGTTTCGCCCTGG	SPAC922.05c	SPAC922.05c	-0.0331176	0.0560588	0.01	-0.0134706	0.0135882	0.00817647	-0.00970588
GACCCGCCTGCCAATCGTAG	CCGTTTGCCAGCGCTTCAGT	SPCC1281.08	wtf11	0.0321176	0.0104118	0.0616471	0.0648824	-0.0175882	-0.0352941	-0.00976471
CGTTTGCGCCATCCTATCGG	GCCATTCCGAGCGCCCTAGA	SPAC13F5.05	SPAC13F5.05	0.0554118	0.0177059	0.0249412	-0.0410588	-0.115588	-0.0355294	-0.00976471
CGCCTCACGCTATCAGTCCC		SPAC31A2.16	gef2	0.0543529	-0.0569412	-0.0614118	-0.00241177	-0.0694706	0.0735294	-0.00988235
TTGTAGGGAGCAGTTCAGCC		SPAC13G6.10c	asl1	0.0362941	-0.0692941	-0.0797647	-0.135765	0.0185294	0.0454118	-0.0100588
AGCCCTCGCCAATCCATCGC	CGGCTGCGGGATATGTTGGA	SPAPB24D3.01	SPAPB24D3.01		-0.0217059	-0.140118	-0.126471		0.0168824	-0.0100588
ACCCTGTCGCCCTCTATCCG	GCCGCGCGTCCCATACTTTA	SPAC5H10.09c	SPAC5H10.09c	0.00470588	-0.0415294	0.0182941	0.00264706	0.0323529	0.00452941	-0.0100588
CTCCGTCTCCGCTCGCTCCA	GATTGCTTTACGGTGGGCGG	SPAC22F8.05	SPAC22F8.05	-0.0572941	-0.0448824	0.00652941	-0.0637647	-0.0671765	-0.00241177	-0.0100588
GTGGCGGGGACTGACGGTGA	AATTTCGTCCGCCACACCCC	SPAC22A12.17c	SPAC22A12.17c	-0.00352941	-0.0253529	0.0451176	0.00764706	0.00805882	-0.0151176	-0.0100588
TAACAGCCCACACGCCCAAG	CACACTTGGGACGACGACAG	SPAC732.02c	SPAC732.02c	0.123882	0.0437647	-0.0531765	0.0978235	0.0376471	0.0506471	-0.0101176
GCTTTTCCGGCCTCCTGTCG	TGCGAGGCCGGAAGTTGCTT	SPBC8D2.17	SPBC8D2.17	-0.0457647	0.0881765	-0.102588	-0.0416471	0.0107059	0.0409412	-0.0101176
CCAATCGGGGCTTTACTCGC	CCCCAAGTCGCCATAGCTCC	SPBC19C7.05	SPBC19C7.05	0.150059	0.111059	0.202882	0.190235	-0.0119412	-0.0744118	-0.0101176
GCCATCCATACAGCTCCCGG	ACATGGGCTTAAGACGGCGC	SPBC1773.16c	SPBC1773.16c	0.0416471	0.0156471	-0.0175294	0.0292353	0.00176471	0.0132353	-0.0101765
TGCTCCCCTTCCACGCCACT	GGCGGGAGAACCACGAAAGA	SPAC630.09c	mug58	0.0418824	-0.0372941	0.0187647	-0.0207647	0.0166471	0.000294118	-0.0102353
TATCGGGCCGCTTGCAGTCA	CTGCCCGTAGCCGCAAAGCT	SPAC20H4.07	rad57	-0.0618824	0.128	-0.163824	-0.0681765	0.0953529	0.0668235	-0.0102941
GCCGATCCCGCCCAGTTAAT	CGCTTTCGTTCGCCGTCCTC	SPAC11D3.10	SPAC11D3.10	0.00629412	0.0496471	0.014	0.00823529	-0.0200588	0.0484706	-0.0102941
ATTTGCAGGGGGTACCGGGT	TTGTTGGACGGCGGGAGAAT	SPAC1A6.05c	SPAC1A6.05c	0.00852941	-0.0120588	0.0207647	0.0761765	-0.0420588	0.0137059	-0.0103529
ATACCATCCGGCGACCCCCA		SPBPB2B2.18	SPBPB2B2.18	0.0761176	0.00194118	-0.0661765	-0.0838235	0.0826471	0.0555882	-0.0104706
TCGCTAGGTGGGGAACGTCC	TCCATTCCAATCCATCGCCA	SPAC13G6.09	SPAC13G6.09	-0.0917647	-0.0767059	-0.106706	-0.221235	0.00311765	-0.009	-0.0105294
CCCCGTATGGGTTGGCCTTG	CTCCATCGGGGGGGGGTACT	SPAC1556.03	azr1	0.343235	0.383765	0.309647	0.417588	0.0675294	-0.0247059	-0.0105294
GTGGGACGGGGTGGACATGA	ATGGAGGCGAGGTGAGGGTG	SPBC1683.07	mal1	0.0126471	0.00264706	0.00329412	0.000235294	0.0556471	0.0253529	-0.0106471
GCCAAACTGATCGGGGGATG	TAACGGCTCGGGGTCGGAAT	SPAC22F8.03c	SPAC22F8.03c	0.166824	0.00405882	0.0702353	0.0917647	-0.0828235	0.00123529	-0.0106471
CACCACCAGACCCAAACGGC	GTTATAGGGGCTGCGCGGTC	SPBC30B4.02c	SPBC30B4.02c	-0.0126471	-0.0667059	0.00452941	-0.0102941	0.0106471	-0.00652941	-0.0106471
GTGTCCAACCGCCCAGCCAG;GTGTCCAACCGCCAGCCAGC	AAGGACCGCGGATAGGGGAC	SPAC17G8.05	med20	-0.272765	-0.164	-0.195294	-0.173059	-0.0636471	-0.0118235	-0.0106471
TGACTTGACGGGTCGCGTCT	CAGGGGTATGGGGGTGCAAG	SPAC23C4.16c	atg15		0.0595294	-0.0385294	0.0407647		0.0825294	-0.0107059
CACCTGCCTTGCTCCGACCT	GATAAGCCCAACGCGCCTGC	SPAC1782.05	SPAC1782.05	-0.157882	-0.0818235	-0.117471	-0.177471	-0.0163529	0.0589412	-0.0107059
CTGTGAAAACGCGAGAGCGG	CGGGTGTGTGGAGTGGTCCG	SPBP23A10.10	ppk32	0.072	0.00723529	0.0295294	0.0828824	0.032	0.0421765	-0.0107647
CAGACCTGCCCTGTCCCACG	CGCACTTCGGTCCGCTCCTC	SPBC713.07c	SPBC713.07c	-0.0657059	-0.0326471	-0.0234118	-0.0403529	0.00135294	0.0200588	-0.0107647
TTGTACCGAAGGCCCAGCGC	ACGTCAAGCAGGGGGGGGTT	SPAC31G5.15	psd3	0.00788235	-0.0118235	0.0362941	-0.0207647	0.0146471	0.0225294	-0.0108235
TGAGTCGGTCGGGTGTAGCG	TGAATACGTTGCGGGGTTGC	SPCC584.02	cuf2	-0.0398824	-0.0742353	-0.069	-0.0257059	-0.0276471	-0.102882	-0.0108235
CCAGAGCGAGGGCGTCAAAA	CGCATCTCTCCCATCCACGA	SPCC338.11c	rrg1	0.0184706	0.0178824	0.104706	0.0764118	0.002	-0.000294118	-0.0108824
GGGTGAAACTCTGCTCGGCG	GTCTTGTTGGGAGCCGGCCT	SPBC1683.04	SPBC1683.04	-0.00435294	-0.00964706	0.00582353	-0.0638235	-0.0357647	-0.00658823	-0.0108824
GTGTTGGCGACGGGCTGAGA	CATTGCGACTTGGGAGTCAA	SPAC683.02c	SPAC683.02c		-0.0968824	-0.127471	-0.0847059		-0.0183529	-0.0108824
AAAAGCGCCGACCAACACCA	TGGGAGAAAAGCGCGAGCAT	SPAC1834.10c	SPAC1834.10c		-0.0787059	-0.0847059	-0.0871765		-0.036	-0.0109412
GCACGAGAGGGATCAACGCG	GCTCCATCGTCTCGCACCCA	SPBC21C3.14c	SPBC21C3.14c	-0.0593529	-0.0652941	0.00652941	-0.0257059	0.0154118	0.0166471	-0.011
TCCTCGTGCGTGTGTTCCGT	CGTTGATGCCCCGTTTCGCC	SPAC2H10.01	SPAC2H10.01	0.0621765	0.0754706	0.0173529	0.0891176	0.00358823	-0.0627647	-0.011
ATTCGTAACTTGCGGGGCCC	GGGCCGGCCTTCGTAGTGAC	SPBC1773.01	SPBC1773.01	0.0880588	0.029	0.0554118	-0.0119412	0.0647647	-0.008	-0.0110588
CCGACCCAAATGCCAATCCG	GCATCCCCGGCCTTTTCCAC	SPBC4C3.09	SPBC4C3.09	-0.00794118	0.0167059	-0.0118824	0.0264118	-0.0532941	-0.0316471	-0.0110588
GGGGAGCGGGGATTTAGCGC	GAGGTACATGGCGCGAAGCT	SPAC1F12.04c	SPAC1F12.04c	0.125059	0.138	0.135647	0.0463529	0.100882	0.0495882	-0.0111176
TTGTGCGATGGGGATGGATG	TCGGCTTGTGCTGTGATCGG	SPCC191.10	SPCC191.10	0.0217059	0.0150588	0.0388235	0.0781765	-0.00805882	-0.048	-0.0111176
TTTCCATTGGCCGTGCTACG	CGGACCGTTAGGGCAGGGTA	SPAC16E8.13	SPAC16E8.13	0.00617647	0.238353	0.157765	-0.00505882	-0.0393529	0.186588	-0.0111765
ACGCAAGAGAGAGGGTCGGG	ACCCCACGCCCACGAGTTGT	SPAC343.11c	msc1	-0.0525294	-0.0431765	-0.149412	-0.151294	-0.0340588	-0.0184706	-0.0111765
GTGGAATGGCGTTGGGTGGG	CGCCGGCAACAGTAACGCAC	SPBC1539.03c	SPBC1539.03c		-0.122	0.0392941	0.0292941		-0.0210588	-0.0111765
ATCGGTTCGTTCAGCAGGCC	GCTGGATCATGTTGGCCCGA	SPAC20G8.07c	erg2	-0.0261765	0.00488235	0.0357647	0.00864706	-0.0323529	-0.039	-0.0111765
ACCAACCTGTCGCGCCTGCT	CACCTTGCTGCCCGCCTTAC	SPBC17A3.08	SPBC17A3.08	0.0200588	-0.0198824	0.0140588	0.047	-0.00505882	-0.0390588	-0.0111765
ACGTGGGTTGTTGATCCGGG	GCAAAGGATCACGGGGAAGC	SPCC622.03c	SPCC622.03c	-0.0585294	0.0129412	-0.00358823	0.0384706	-0.00764706	-0.00176471	-0.0112941
CGCAATTGTCGGAAGGCTCA	GCTTGATGTGTGGCGCAGGG	SPAC1F7.11c	SPAC1F7.11c	0.0176471	0.016	0.0601176	0.0515294	-0.0134706	-0.064	-0.0113529
CGCGCGGTTCCTTTCCTCTC		SPCC1259.14c	meu27	0.0635294	0.0838235	-0.0102941	0.134176	0.00447059	0.0525882	-0.0115294
CCGCGCCTACATTACACCGA	TAAGCCTCCCCGCGAAATCC	SPAC11D3.04c	SPAC11D3.04c	0.0112941	0.0150588	-0.0292353	0.00194118	-0.115706	0.00882353	-0.0115294
GGGAGCGAGATTGTGAGGGG	GCCTGGTTCTTTTTGCCCCC	SPBC409.16c	SPBC409.16c	0.00317647	-0.02	-0.000764706	0.0690588	-0.0209412	0.00841176	-0.0115294
TTACCGGTTGGGGTGCGATC	AGGTCCGTGGAGGCAAAAAC	SPAC16E8.05c	mde1	0.191588	0.189647	0.122471	0.245765	0.0868235	0.0352941	-0.0117059
CGGGGTATAGTGAAGCGGCG	GCGCCCCCTTGGACATGTTC	SPAPB8E5.06c	rpl302	-0.111294	-0.0713529	-0.0433529	-0.086	-0.00288235	-0.0117059	-0.0118235
TCCGAGGTCCCCGCAACTAT	GAGGCCGGGAAGACAACGAT	SPAC9G1.05	SPAC9G1.05	-0.0427647	0.003	0.0488824	0.0592941	0.0231176	-0.0298235	-0.0118235
CATTCGGGCAGGAGGAGGCA	CAGTGAGCGGCGAATAGGCA	SPCC4G3.05c	mus81	0.0582941	0.00788235	-0.00370588	0.0286471	0.0118824	0.00129412	-0.0118824
AAACGCCCCTGCCTGCCTTC	CTTGCCTGCTCCACTTGCCC	SPAC30.04c	abc4	0.0483529	-0.0422353	-0.0484706	-0.0454118	0.0122941	-0.00323529	-0.0118824
CGCCCGTGCCGCTTACAATA	GCGCTGCCTCTTGCAACTTG	SPBC29A10.09c	SPBC29A10.09c	0.0200588	0.0190588	-0.0235294	-0.0364118	-0.145294	0.0240588	-0.0119412
CCGAAACGACCCCATGCGAT	CAGAGGCGCGCCAAGGGATA	SPBC1778.10c	ppk21	-0.0205882	0.00370588	0.0265882	0.00805882	0.00347059	0.0122353	-0.0119412
TGTTGCACCTCCGACAGCGA	TGCAGTAAAGTCCCCGGCCT	SPCC126.08c	SPCC126.08c	0.0692941	0.0735882	0.033	0.0564118	-0.0475882	0.00970588	-0.012
ATCCATCCTTGCGCGCGTAG	TCAAGGACGATTTGCGGCGA	SPAC29A4.13	SPAC29A4.13	0.0659412	0.00935294	0.0118235	0.0489412	0.0524706	-0.000176471	-0.012
CGGTCGTCCTCCCCCTTTCC	CGAGGCGATGGGGAAGGCTA	SPAC26A3.17c	SPAC26A3.17c	0.0112941	0.0349412	0.0787059	0.0467059	-0.0390588	0.0122941	-0.0121176
CGCCCAAAGCCGCAGGAGTA	TTCGGCGGGCTTTGGCATTA	SPBC1348.12	SPBC1348.12	-0.0429412	-0.036	-0.0201176	0.0534118	0.0269412	0.00935294	-0.0121176
GGTGGATAACGGCGGAGCAG	CCCACGCGCAGGGTCTTCAG	SPBC119.04	mei3	-0.0407647	-0.0458235	-0.0229412	-0.0335882	0.0502353	0.0184706	-0.0121765
TGGAAAGCGCACCCCGTAAA	GGTGACGGCTCGCTTGTGAA	SPBP8B7.07c	set6	0.00241177	-0.00341177	0.00947059	0.0331176	-0.124706	0.0124706	-0.0122353
CCGCAAGCGAAGCCGGAGTC	CAGGGGAATCAGGGCTTGGG	SPBC2G2.05	rpl1603	-0.0878235	-0.0113529	0.00941177	0.0431176	0.0137059	0.0101765	-0.0122353
GGCCTGCGAGTGGGGTTGTC	ATGGCGGGGGTTTCCTTGTT	SPBC3B8.08	SPBC3B8.08	0.0273529	-0.0277647	0.026	0.0611176	0.0427059	-0.0276471	-0.0122353
CACACCCTACGCACACGCCG	TTGAAACTCCACTATCGCCG	SPAC589.03c	SPAC589.03c	-0.00652941	-0.00823529	-0.0574706	-0.0453529	-0.0298235	0.00264706	-0.0124706
CTCACATTTTTTTCCCGGCG	AGCGGGACGTAGGTTGCCAA	SPBC29A3.12	rps902	-0.0535294	0.0888235	-0.236647	-0.240353	-0.0756471	-0.0190588	-0.0124706
TGTTACCCAGTGCCCCGCTT	TTTACGAACGGGGACACGGC	SPCC794.12c	mae2		-0.0505294	-0.0435882	-0.0501176		-0.0220588	-0.0124706
CAGCAGATTTTCGGAGGCCC	CTGCTTCTGCTCGTTGCCCG	SPAC23C11.01	SPAC23C11.01	0.0448824	0.0422353	0.0214118	-0.0102941	-0.0445882	0.0834706	-0.0125294
CGGATGATTGGGTGTTGCGT		SPBP18G5.03	toc1	-0.0272353	0.00511765	0.0203529	-0.0984118	-0.0523529	-0.0556471	-0.0125882
TTCCAGAAGCACCCGGCCAT	GCGGCGGCGTTGATCTTGTG	SPAC4G9.11c	cmb1	-0.0101176	0.0147647	0.0946471	0.0238824	-0.207	0.0122353	-0.0127647
GGCCCAGAACCGTGAAACCC	TTAGCCGCGGCCTCGATCAT	SPAC1002.18	urg3	0.0407059	0.00623529	0.109176	-0.0304118	-0.205706	0.00776471	-0.0127647
TCTACCCGTACACCGTCGTC	TTCGCCGTTGCCCACCTTCT	SPBC19G7.06	mbx1	-0.0437059	-0.0322353	-0.0537059	-0.0570588	0.0406471	-0.0265882	-0.0127647
CGTTACCCATTGCCCGCTCG	TGATCCGGTGCTGCTTCGGG	SPAC328.10c	rps502	-0.0559412	-0.0183529	-0.251941	-0.270706	-0.0225294	-0.0305882	-0.0127647
CCGGGGCTTATCGGTCATTT	GCATATGCAACCTCGCCGCT	SPBC16A3.16	SPBC16A3.16	-0.00629412	0.0242353	-0.00764706	-0.0127059	0.0348824	-0.0522941	-0.0127647
GAGGTTGGATGCGGGGTGTG	TGGTCCTCGCACTTGAGGTG	SPAC2F3.12c	plp1		-0.0445882	0.0821176	0.0225882		-0.0431765	-0.0128235
GGCGTGGCGGGTACAAAGTG	CAACAAACGATGGGACGCGG	SPAC11D3.09	SPAC11D3.09	-0.0403529	0.0286471	0.0513529	0.0362941	-0.0142941	0.00976471	-0.0128824
GTTGCCTGCTTCGGGTGTCG	TGGACAGGGGTGCGGTTGAC	SPAPYUG7.06	mug67	0.0795294	0.0428824	0.120765	0.105588	-0.0242941	-0.0244706	-0.0128824
GCTTCGCCAATCTTACCGCC	CTTTTTGCCGATTGCCCCAC	SPBC947.03c	naa38	-0.0349412	-0.123294	-0.0971765	0.004	-0.0739412	-0.0315294	-0.0129412
GGATTTGCTGGCGGGGGTAG	GAATGAGCGGGGTAGGGGCG	SPAC227.01c	erd1	0.177588	0.100647	0.168	0.188235	0.205588	-0.0265882	-0.013
TCCCGAACCAAATCCAGCCA	AGCGACAGGGAAGCGAAGTG	SPAC11E3.13c	gas5	-0.0435882	0.0213529	0.0260588	0.0183529	-0.013	0.0215882	-0.0131765
AGCGGCCGTGTGTGGTTTCC	ATGGGGAGATGATGCGGACG	SPBPB7E8.01	SPBPB7E8.01	-0.0284118	-0.0128824	-0.067	-0.0491765	0.025	0.00635294	-0.0131765
ACTCCCGGCTCGAACCCTCA	TTGACTTGGGTGGGGAAGGC	SPBC32C12.03c	ppk25	-0.0606471	-0.0741176	-0.0669412	-0.153765	0.0197059	-0.0106471	-0.0132353
TCGACGTTATCCGCCCACAG	CGTAAGGCCGCGAAGGTGAT	SPCC5E4.05c	SPCC5E4.05c	0.0531176	0.0337647	0.014	0.0228824	0.00570588	-0.0238824	-0.0132353
AGCGATGCATTGGGTTCCGA	CCCGGTTGTGGCCTTGTCGT	SPAC750.01	SPAC750.01	0.0133529	-0.0234118	0.0238235	0.00788235	0.0203529	-0.0688824	-0.0132941
TTACACCAGCCCGCCACGTT	AGGCGTGGTCGTTAATCCGG	SPBC1347.07	rex2	0.0411765	-0.0455294	0.0145294	-0.0201765	0.00247059	-0.00647059	-0.0133529
CACGCCGACAATTGCCTTCC	CACCCAAACTCGCAAGGGCG	SPAC56E4.03	SPAC56E4.03	0.0391765	0.112471	-0.0198235	0.0514706	0.0350588	-0.0315294	-0.0133529
GGGCAGGGGGCTAACAGGAG	ACAAGGGCCCACGCAGCTAA	SPBP8B7.18c	SPBP8B7.18c	0.0157059	-0.0197647	-0.00917647	-0.0197059	0.0491176	-0.0475882	-0.0133529
CACGCCCGCTCTCATCACCC	CGCCAAATACACCCCCCCTC	SPBC646.13	sds23	-0.0961176	-0.0151176	0.221471	0.114529	-0.109647	-0.110765	-0.0134118
TCAATCGCCGTGGCCCGAAG	CTCATCATCGTCGGCCCCAA	SPAPB24D3.04c	mag1	0.00123529	0.0398824	0.0405882	-0.019	0.0196471	0.0238235	-0.0135294
ACGAACGCTCCCGAAAGTGC	GGTTCTCCCCAGGTTCACGC	SPBC409.03	swi5		0.0213529	-0.152235	-0.0763529		0.0190588	-0.0135294
GTTCGCGTCTGCCCACCCTT	AAACGTCAAGCAAGGCCGGT	SPAC10F6.08c	nht1	0.00376471	-0.0671176	-0.190588	-0.260176	-0.00411765	-0.014	-0.0135882
CGGGAAGGGCTATGACGGGA	TCCCCTACTCCCCGCCCATT	SPAC186.06	SPAC186.06	0.0425882	0.0184118	0.0105294	-0.0180588	0.00429412	0.00852941	-0.0136471
CCGTACACTTTAGCCACGCA	GACTCACGGCGAGCACATCC	SPAC637.06	SPAC637.06	0.015	-0.0402353	-0.171471	-0.128471	0.0603529	0.0457647	-0.0138824
CCTCAACGCCCAATCCATCC	CTGCTGGGCCCGTGTCTCGT	SPBC1711.15c	SPBC1711.15c		-0.0337647	-0.0755882	-0.0443529		-0.000411765	-0.0139412
TCATCGACGCGCTAACCAGT		SPAC513.06c	SPAC513.06c	-0.00576471	-0.0379412	-0.0325882	0.0545294	-0.0488824	-0.0864118	-0.0139412
ATTCGCCCTTTCCGCTGCTG	AGACCACCGGGACACCACCA	SPAC5H10.01	SPAC5H10.01	-0.00741176	-0.0587647	0.0386471	0.0750588	-0.015	-0.0401176	-0.014
GCATCACGCACCTCCCTCCT		SPCC594.07c	bqt3	-0.112882	-0.00282353	0.0561176	0.00394118	-0.0232941	0.0764118	-0.0140588
TTGTCGTGTTGTGGGTCGGG	ACGGCTGCTTTGCTGGCTTC	SPAC9.10	thi9	-0.0958235	-0.0482941	0.0178235	-0.00941177	-0.0639412	-0.0478235	-0.0140588
CCGTAGGTTGCCGCTTGTGA	ACGTTGTTGGGCTGTCCGGT	SPBC1683.09c	frp1	0.0138824	-0.0539412	-6.94e-18	-0.00494118	0.0315294	-0.00664706	-0.0142353
TTGCGGTGCTTGTTTTGGCC	ATCGCCCACGCCTGCCTTTC	SPBC947.01	SPBC947.01	0.0281176	0.112118	0.0985882	0.0960588	-0.0566471	0.0204706	-0.0142941
GACTGAATGCCCGGAGCCCT	AGGTCGTGCGGAAGGTGGGC	SPAC4H3.14c	SPAC4H3.14c		-0.0539412	-0.00735294	0.0914118		0.00605882	-0.0142941
AGGCCCACCGCATGCTTACC	TTTCGACCGGCCCCTTGCTA	SPAC5H10.04	SPAC5H10.04	0.00458824	-0.0131765	-0.0116471	-0.00223529	0.0352353	0.0212353	-0.0143529
TCAAGTCCCGATAACCCCCG	CATTGTTGGGCGACCGTTTG	SPAC1F3.08c	SPAC1F3.08c	-0.0102353	0.0430588	0.06	0.0525882	-0.0411176	0.00788235	-0.0143529
TGCGCGTTTGGGATGCTAGG	TGGTCGCGGCCGGGTTTAAT	SPBC1685.05	SPBC1685.05	0.0409412	-0.0174118	0.0608235	0.0149412	0.033	-0.0137647	-0.0144706
GTGGGGGGTCTGTTGAGCAT	AGACAGAGACACGCGCGACG	SPBC106.03	SPBC106.03	0.00152941	0.02	0.0374706	0.0137647	-0.0231765	-0.0188824	-0.0144706
TCAACCGGCATCCACCTCGC	TAACGCGATCGAGGCCAATG	SPAC1687.15	gsk3	-0.0573529	0.00476471	-0.100824	-0.0624706	-0.0142353	0.0736471	-0.0145294
TGAGATCGGCAACGCGTGTT	CCTTTCATGACCCGCTCGGA	SPBC354.15	fap1	0.0588235	-0.0216471	-0.150471	-0.0732941	-0.0619412	0.0602941	-0.0145294
TAGGGGGAGGAGGCGGATTT	CCTGCACCGCTAATCCCCCT	SPAC186.08c	SPAC186.08c	0.0206471	-0.0288235	-0.0421176	0.0235882	0.0183529	0.0184706	-0.0146471
GGGACAATGGCGGGGAGTGA	AGTGCGGAGGGAGGGGATCA	SPBC2G2.03c	sbh1		0.0542941	-0.0126471	-0.0448824		0.0100588	-0.0146471
GCGATTGCGGCTGGAGTGAG	CAATTGCGCCAAGACTCCCG	SPAC823.13c	SPAC823.13c	-0.018	0.00264706	0.0773529	0.0391765	0.00211765	-0.0132941	-0.0146471
AGGACGCCCCAAACTGACGT	TGCTCCACATAGACCCGGCT	SPCC1919.13c	SPCC1919.13c	-0.0912941	-0.011	-0.0249412	0.100647	0.00782353	-0.00976471	-0.0147647
TGCCGCGATCGAGATATGCA	AGGGGTTCGTGCGGATTCGT	SPAC1783.06c	atg12	-0.132824	-0.0680588	0.0242353	0.179647	-0.156	0.0451176	-0.0148235
GCATCGCGGCCTTTTTCACT	ATGGAGTTGGCCGGGCTTCT	SPBC25B2.08	SPBC25B2.08	-0.0851176	-0.0244706	-0.0187647	-0.0130588	-0.0830588	0.00123529	-0.0148824
CATTGCCGTCCCTCCCGTAA	ATCGCCCCACGACCCACTTT	SPBC3B8.06	SPBC3B8.06	-0.114941	-0.0767647	-0.0696471	-0.138647	0.00988235	0.00576471	-0.015
CTGGGCGCCTGGGGTATGTT	CAAGTCTAGTCGCGGGGGGT	SPBC2A9.05c	tvp23	-0.0369412	0.00264706	0.0663529	-0.0274706	0.0260588	-0.0650588	-0.0150588
CACATCAAAGGCAGGCCCAC		SPBC30B4.08	eri1	-0.0502941	-0.0371765	-0.127765	-0.0114706	0.0381765	-0.00717647	-0.0151176
CCTCCCCGCGCTCCCTAATC	TTTGGTGGCAGGTGGTGGAA	SPCC70.09c	mug9	-0.0816471	-0.101176	0.0675882	0.00964706	-0.0678824	-0.0235294	-0.0151176
AGCCCGTCGCGTCAAATGTT	TGTTTTCTGGCCTCCTCCGA	SPBC800.12c	SPBC800.12c		-0.0233529	-0.00188235	0.00670588		0.0111765	-0.0151765
GGAGACGGGCAAGAAGACCG	GACCCTCGCCTCCTTGCTGC	SPAC3A12.06c	SPAC3A12.06c	0.022	0.0249412	-0.00282353	0.112471	-0.0762353	-0.00258823	-0.0151765
CGCTCCCCGCCGAAATTTAC	TCACCCTCCCAACGACCCAA	SPAC3A12.17c	cys12	-0.00917647	0.00752941	0.108294	0.0758235	-0.029	-0.0311176	-0.0151765
TCGCCAACCCACCGACAGAT	CCGCTGTCCCTATGCCCCCT	SPCC24B10.13	skb5	-0.0510588	0.00170588	-0.0374118	-0.0240588	-0.0416471	-0.0390588	-0.0152353
CTCCCCAACCTGTCATCGCA	CCCCAAACGCGGTACATGCT	SPAC25H1.06	pcf3	-0.0964706	-0.0640588	0.0269412	0.0374118	0.0182353	-0.00341177	-0.0152941
CCGATGGAGCGCGCAGAGTC	CCCAAGGGCCGTAGATCCCA	SPBC902.02c	ctf18	0.0568235	0.0314706	0.0117647	0.0326471	0.0487647	0.0645294	-0.0153529
GTGGGACGGGGACTTGCCTT	TCTTGATGTAGGCGTGCGGG	SPCC16C4.07	scw1	-0.0327059	0.0242941	0.00217647	0.0811765	-0.238353	0.00264706	-0.0153529
CACCTCAACCATCGCGCAAC	CTCTGACCCCCGCCGAAACT	SPBC365.11	grp1	0.204412	0.272765	0.299	0.320118	-0.02	-0.0308235	-0.0153529
CCTGCCCAAAGACCAAACGC	GCGAACACCCGACCAGCCAG	SPAC29E6.05c	mxr1	-0.0571176	-0.0742353	0.0367059	-0.00811765	0.0511176	-0.0601765	-0.0153529
TTATTCCAGCCATCCCCGCG	GGCCCACGACCTTCCCCAAA	SPAC17A2.11	SPAC17A2.11	0.0212941	0.00188235	0.00435294	0.0160588	-0.0325882	0.0132353	-0.0154118
GCGACAAGCAAATACGGGCG	ATAGCTGTCACCCCCCGCCG	SPBC887.08	SPBC887.08	0.0488235	0.0132941	0.038	0.0423529	-0.0768235	-0.016	-0.0155294
CCCCACACGAGCGTAAAGCC	AGGCGGACGAAGGGAAGCAT	SPAC13D6.02c	byr3	-0.0847059	0.0530588	0.0114706	-0.0818824	0.0331176	0.0474118	-0.0156471
GATGTTTGCTGTCCGCCCCA	CCCGAGCATCAAAGAAGGCG	SPBC21C3.06	SPBC21C3.06	-0.0402941	-0.000823529	-0.0142353	-0.0448235	0.0435882	-0.0393529	-0.0157059
CTCTTTCGCAGCTACGGGGC	TCACACGCACCTACCCGCGC	SPBC8E4.02c	SPBC8E4.02c	0.0158235	-0.0374118	-0.0655294	-0.0593529	0.0644706	-0.0299412	-0.0157647
	GAAACCCTCCGGCCATTGAA	SPAC11H11.01	sst6	0.111176	-0.00694118	0.0121765	-0.0209412	-0.0967647	-0.007	-0.0159412
TCCCCAGCAACGCGCCTCAT	GCCCGGTGCGTCTGTCGTAA	SPAC17C9.16c	SPAC17C9.16c		0.0578824	0.100353	0.129941		0.0198824	-0.0161765
CTGCCCGGTTTTCGCTTTTG	CGCTGCCGCGAACCCAATAG	SPCC31H12.06	mug111	-0.0162941	-0.0213529	-0.0115882	-0.00888235	-0.0111176	-0.00464706	-0.0162353
TTCCAGTTGCGCCGACATGT;GAGGTTTCGAAGTGCGCGCG	CTTCCAACATGCAGCTCCCA	SPBC19G7.02	SPBC19G7.02		0.0195882	-0.0591765	-0.111765		0.0694118	-0.0162941
ACTTGTGTGCGGGGTGAGCC	CGGGGTGGCTCTGGATTTGC	SPBC1A4.02c	leu1	-0.0172941	0.0224118	0.054	-0.00852941	-0.0456471	0.0189412	-0.0162941
ACGCTCGTGACCTACCCGGA	CATGGCCATTTCGACCCACG	SPAC12B10.03	bun62	-0.0318235	-0.172765	0.0204118	0.0982353	-0.00294118	-0.0252353	-0.0162941
CTGCCGTCACTCGCTCTGCT	GCCGCCCCCTAGGATGAATT	SPCP20C8.02c	SPCP20C8.02c	0.0189412	0.0846471	0.061	0.109588	-0.127588	-0.0809412	-0.0162941
ACTCACCGTTCCGCACTTTG	GGTGTGACTGCGAGGCGGGA	SPBC691.01	pfa5	0.0116471	0.00976471	0.0140588	-0.0231765	-0.0591176	0.0132941	-0.0163529
ACCTCGCCAACGACACCAGC	ATTTCCGACGCTTACCCGCC	SPCC74.04	SPCC74.04		0.000705882	-0.0713529	-0.0127059		0.00652941	-0.0163529
TCGGTTACTCCCCCTGCGTT	CTGAACGGCCGAATGGAGGA	SPCC663.09c	SPCC663.09c	-0.0727059	0.0134118	0.0375882	0.0858824	0.00729412	0.003	-0.0163529
GCCCGGTTGCTGTGAGTGAA		SPCC24B10.20	SPCC24B10.20	-0.179059	-0.00676471	-0.177235	-0.110706	-0.0249412	-0.00805882	-0.0163529
GTTGCTGACGGCCCACTTCC	GGCATACGTGGCTTTCGGCG	SPAC8C9.16c	mug63	0.000176471	-0.0264118	-0.000823529	-0.0900588	-0.002	0.0101176	-0.0164118
TTAATTGCTTCCCGCTGCCC	CGCCGAGTTAGGGTCATGCC	SPBC19C2.02	pmt1	-0.0278235	-0.00441176	-0.00458824	0.0221765	-0.0564706	-0.0437647	-0.0164706
ACCTCTCTTGTCCGCTGCCG	GGGGAATGCGAAAGTGAGCC	SPBC16E9.07	mug100	-0.158176	-0.328235	-0.354529	-0.369059	0.0489412	-0.0393529	-0.0165882
CTGGCCGCTGACTGCGTGTT	CCACTCTCACGCACGCAAGC	SPAC105.03c	SPAC105.03c		-0.0204118	-0.0122941	-0.0365294		-0.004	-0.0167059
GGCGAGTGGTTGCGTGATGG		SPBC359.03c	aat1	0.0201765	-0.00370588	0.0604706	0.00617647	0.0440588	-0.0237647	-0.0167059
TTGCGAGGTAAAGCCGGGGA	GCCCCTACCAGTTCGGCCCT	SPACUNK12.02c	cmk1	0.144588	0.0631765	0.0438235	0.0371765	0.0298235	-0.0473529	-0.0168235
ACTGTCGTGCTCTCGGTGCG	ACATCAACAGCCGGACCCCT	SPCC1020.13c	SPCC1020.13c	0.0624706	0.0628235	0.100235	0.0783529	0.00429412	-0.0359412	-0.0168824
TGGAACCCTACGACCCCGAA	CGCAGGCCGGTGTCATCATA	SPCC550.12	arp6	0.103176	0.00964706	-0.116412	-0.0216471	0.00158823	0.0244118	-0.0169412
CGGAGACGGCGGATGTGGTA	GCGCCCACCCTCGAAAATCT	SPCC18.01c	adg3		-0.0618235	-0.0758235	-0.073		-0.0158235	-0.0169412
AACGCCCCTCCCGACAAGCT	GAGGAAAACCCCGGCCACGT	SPBC18H10.20c	SPBC18H10.20c	0.0523529	0.00817647	0.0455294	0.0185294	-0.0321765	0.00158823	-0.017
AGCTGTGCCCCCCTCTGGTT		SPCC736.02	SPCC736.02	0.0850588	0.0414706	0.125706	0.0837059	-0.0189412	-0.0414118	-0.017
CCTCGGCGCGTACACATCCT	GAGGCGATTTGTTCCGGAGG	SPAC4G9.16c	rpl901	-0.149059	-0.230118	-0.268	-0.361353	0.00711765	-0.0515882	-0.017
GTTTTCGGGTGGCATGGAGC	ATCCGAGCCCACAAACCACA	SPCC191.11	inv1	-0.00388235	-0.0377059	-0.025	-0.110059	0.0505294	0.000235294	-0.0171176
GGGCTTGTGGCGGATTGAGG	TCAAGCCTCACGCCAGCCCT	SPAC1002.12c	SPAC1002.12c	-0.0495294	0.00370588	0.0217059	-0.00517647	-0.112	0.00429412	-0.0171765
AAACGTACCTGCCGCCCACG	TAGAGCTGATTTGCGGCGGC	SPAC25H1.02	jmj1	-0.0523529	-0.0891765	-0.00688235	-0.0432941	-0.027	-0.0608824	-0.0172353
TGGCTGAAAACGGAACGACG	TTGGGGCTGATGTGGTGCGA	SPCC320.06	SPCC320.06		0.0717647	-0.0449412	-0.0965882		0.0397059	-0.0172941
AACGAATGCCGGGAGGGGTC	CTTCACGCGTCTGCCCCACT	SPBC16G5.09	SPBC16G5.09	-0.0935294	-0.132412	-0.101235	-0.105706	0.0422353	0.0164118	-0.0173529
	TTTCGGAGAGCGGTGGGCAA	SPAPB1E7.08c	SPAPB1E7.08c	-0.0246471	0.0109412	0.00941177	0.0118824	-0.0457059	-0.00735294	-0.0173529
CGTGTGGGCCTGCGAGAATA	GAGCGCCGGATCGTTTGACG	SPBC25B2.03	SPBC25B2.03	0.0251176	0.0544706	0.0317647	0.0150588	-0.0825882	-0.0414706	-0.0174118
CAAGAGGAGCAAGCGAGGCA	ATTGGTGGGGCGAAGGGCTA	SPAC31G5.09c	spk1	-0.0185882	-0.0219412	-0.0407647	0.0185882	0.0515294	-0.00188235	-0.0174706
CTCCCTGGTCCCCGCTCTGT	GCATCTACGGGCTTGGCTGG	SPAC17G8.13c	mst2	-0.138765	-0.0348235	-0.0707059	-0.110647	-0.131765	-0.0447059	-0.0174706
GCGGGACTGAGGCAAAAAGG	GCAGCGGAAACCCCAACCAA	SPAC4D7.03	pop2	0.113412	0.00294118	0.154059	-0.0187647	0.136353	-0.0612941	-0.0174706
AGTCGCCACGGTCGAGTGAA	TTGTAACCGGTCGGTGCCAC	SPAPB17E12.12c	SPAPB17E12.12c		-0.0608824	-0.0291765	-0.0650588		0.0167059	-0.0175882
GACACGGGCTCCCCAACTCG	GAGACGGCGCCATGAACCTG	SPAC20G4.02c	fus1	-0.0360588	0.0384706	-0.0652941	-0.0547647	-0.0655882	0.0222353	-0.0177059
CTCTTCCTCTCACGGCCGCC	GAAATCCCCGCCCTCGACTG	SPAC19D5.07	uga1	0.0287059	0.00958824	0.00917647	0.0342353	0.0338235	-0.0324706	-0.0177059
TCGGCAGGGGGGGTTATTGT	TTCTGGCTTGTACGGGGCGG	SPAC5H10.12c	SPAC5H10.12c	0.171118	-0.00111765	-0.0294706	-0.0332353	0.634529	-0.000235294	-0.0177647
GCCACCCTTTTGATGACCCG	GCCGCTTGGGGTACTTCGCA	SPAP8A3.12c	tpp2	-0.0270588	-0.0527647	-0.0264118	0.00570588	0.00882353	-0.00770588	-0.0178235
CAGGGTGGCCGGTAGGTGCA	GGGCTCTGTCATTGGGTGCC	SPAC23G3.03	sib2	0.0601765	0.0869412	0.0671176	0.0993529	0.0167647	-0.0184706	-0.0178235
GGGATGGGTGCGTCTCGTGT	CCTGCTTCGGGTTCGTGTGA	SPBC530.11c	SPBC530.11c		-0.0527647	-0.0337059	-0.0676471		0.0371176	-0.018
CCTACCCTGTCGCCCACCTC	GACCGACCAAGTCCCCCTGC	SPCC18.04	pof6	0.201294	0.213294	0.311882	0.334529	-0.148882	-0.0571765	-0.018
TCCTATCCCCGCCCCAATCC	GGCAAGGGAGACGGCAGAGG	SPBC23G7.11	mag2	-0.0129412	-0.0123529	0.0667059	0.00170588	-0.0382941	-0.0232353	-0.0180588
ACCACCCAACTCCAGACCGC	TCCTGGCCCCCTCTGTCACT	SPAC1039.02	SPAC1039.02	-0.0844706	-0.125353	-0.00641176	-0.00470588	0.0326471	-0.0729412	-0.0180588
CGGACGTAGGCGGGACTAAA	GTACAAACGCTCCCACCGGC	SPAC27E2.04c	mug155	-0.000823529	0.0144118	0.0443529	0.0910588	0.00670588	0.0144118	-0.0181765
GCATGCAGGGGTTACGGGAC	AGGCGGGAGGGGACTTCGAG	SPCC1442.02	SPCC1442.02	-0.0264118	0.00429412	0.0161176	-0.0903529	0.0552941	0.00817647	-0.0181765
CGGTTTTCGACGGCCATAGC	GTACGCACCGCCACAACACC	SPCC126.13c	SPCC126.13c	0.0144118	-0.0889412	-0.0384706	-0.0607059	0.0141765	0.00717647	-0.0181765
TGTAATCGGGCCTGCCAAGC	TCATCCCGGTTCAAGCCCCC	SPBC342.06c	rtt109	0.0475882	-0.0561176	0.0392941	-0.0164706	0.00188235	0.0147059	-0.0182941
ACAGCGAGTTGGGTGGGGCC	GACGACCCCCAAGACCTGCA	SPAC19E9.02	fin1	0.0848235	0.00252941	-0.0681765	-0.0265294	0.0348235	-0.0686471	-0.0182941
TGTGTGGCTGGGTTCTGGGG	CGGAGATGGGTATCGGGGCA	SPAC4H3.06	SPAC4H3.06	-0.0457647	-0.00547059	0.000823529	-0.0485294	-0.0535882	0.0429412	-0.0183529
ATCGTGGGGGGACAGGGATT	GCCCCCTCAAACCCGTCCAT	SPCC1795.09	yps1	-0.0567059	-0.138059	-0.0374118	-0.0841765	0.0719412	0.0391176	-0.0184118
TTGCGGTGGTTTGGGAGGGA	TGAAACAACTGCCGAGGGGG	SPAC32A11.01	mug8		-0.0266471	-0.0105294	-0.0297059		0.0244706	-0.0185882
TGTCTTGGTGGCGGGGGTTA	GGTTGTGCGGGTTCGTGTGT	SPCC188.08c	ubp5	-0.140588	-0.0608235	0.147118	0.112	-0.103882	-0.0275882	-0.0186471
TGTACCCCGCGCTTCTTGCT	TGCTCCGTGCCTCATCCTCA	SPBC24C6.05	sec28	-0.13	0.0765294	-0.000176471	0.0455882	-0.0265294	-0.0297059	-0.0186471
GGGGAAATGGCTATCGCGGT	CGCGCGGAGAGTTTGATGAA	SPAC1B3.05	not3	0.0548235	0.219765	0.0928824	0.217529	0.0136471	-0.0208235	-0.0188235
CCCTCCGCCTGCTGCCCTAA	GCAAGGCAAGGAACCCGAAC	SPCC1682.08c	SPCC1682.08c	0.0492941	-0.0282353	0.0295882	0.022	-0.006	-0.0293529	-0.0188235
ACCAGACCACCCACGCCAAC	TACCCCCAACTCGCCTTCGC	SPAC23C11.14	zhf1	0.111	-0.00476471	0.0175882	-0.0518235	0.0475294	-0.0475882	-0.0188824
GTTTGATTTGGCGGGGTGCT	CCTCCTAAAACCGAGCCCCC	SPAC1039.04	SPAC1039.04	-0.0132353	-0.0248824	-0.0451176	-0.0531765	-0.000176471	-0.00235294	-0.019
	AAGGATAAACGCGTCGGGGG	SPBP23A10.16	sdh4	-0.187059	-0.116294	0.0751765	0.0106471	-0.205059	-0.0354118	-0.019
CGGCGGCTTTTGGCTTAATC	GAGGGGGCAGTCCAATTTCG	SPCC13B11.04c	SPCC13B11.04c		0.0465882	-0.0533529	-0.0301765		-0.00676471	-0.0191765
TTGCAACGCGAGGACACGAA	GTCTGCCGGCCTTACGCTTC	SPAC11D3.16c	SPAC11D3.16c	-0.0707059	0.0182941	-0.00747059	-0.0188824	-0.118118	0.0248824	-0.0192353
GGGCTGGCTTCTGGGGGAAT	GTGTTGTCGGTCGTTCGGCG	SPAC14C4.07	SPAC14C4.07	0.0535294	0.111176	0.0880588	0.110235	0.0242353	-0.0138824	-0.0192941
GGGTTTATTGGGGTCGCGCG	TGACGCACCCCTTCCAAACG	SPAC20G4.01	caf16	0.065	-0.0614706	-0.0547059	-0.0687647	-0.267059	-0.0134706	-0.0194118
TAGTGCACCTGCGTGACACA	AACGAAAGCGAAAATGGGCG	SPAC664.10	klp2		-0.0461176	-0.0502941	-0.0575882		0.0325294	-0.0195294
CCCCGGCATGCACTACGTAA	CGTGGCTTTGCGAATGTGGA	SPAC22F3.02	atf31	-0.0257647	0.00317647	0.0467059	-0.0255882	-0.0415882	0.00552941	-0.0195882
TTTCTTGCGGTGCGGCCTTT	CAAGCAGGAGAGGAGCCAGG	SPAC1B3.11c	ypt4	-0.0247059	0.0246471	0.0831176	0.0605882	-0.0776471	0.00247059	-0.0195882
ATCGGACGCCATATCACCCA;ATCGGACGCCAAATCACCCA	TCATAATTGCGCGTGCCTGG	SPAC18B11.09c	SPAC18B11.09c	-0.00776471	-0.0597059	-0.0457059	-0.0245294	0.0407059	-0.0313529	-0.0197647
AATGCGTGTCAGGGGGGGTA	CCCTGCCCTCCTCGCGTTTT	SPCC1442.13c	SPCC1442.13c	0.0461176	-0.0286471	0.0783529	0.117647	0.0259412	0.00376471	-0.0198235
CCCGCTCGTTCCGTCCAGTA		SPAC23C4.05c	SPAC23C4.05c	-0.0902353	0.00752941	-0.0680588	-0.0162941	-0.344176	-0.0498235	-0.0198824
AACGCCACACACGCTACCCA	TGAAGTCGTGCGGGAGGTGG	SPAC26F1.10c	pyp1	-0.0816471	0.0134706	-0.00647059	-0.0647059	-0.0535294	-0.0108824	-0.0199412
GAGTAACCTTTCGCCCGCCC	TCGGGGTCGAAGCGCTCAAA	SPBC354.10	def1	-0.0137647	0.0147059	0.0245294	-0.0130588	0.107765	-0.0596471	-0.0200588
GGGGTACCAAACGAGGGCGC	GCGCCCTGCAAATACGATCA	SPBC947.05c	frp2	0.0872941	-0.0235882	0.0652941	0.0602353	-0.0256471	0.0227647	-0.0201176
	GGCACCCGCATCTTCTCGCT	SPBC16A3.18	cip1	-0.0807059	-0.0188235	-0.0833529	-0.091	-0.240235	-0.0178235	-0.0201765
AGGGTGGGAGCGTTTGAATG	CAACGCCGCAACCCAGTGAC	SPBC16A3.14	SPBC16A3.14	0.0215882	0.0159412	0.0493529	0.0387647	-0.136176	-0.00952941	-0.0202941
TCTCAAAAAGCCCGGCCAGG	GCTCCGCGACTTTAGGCCCT	SPAC24B11.08c	SPAC24B11.08c	0.0124706	-0.0438235	0.0392353	-0.0259412	-0.117882	-0.0120588	-0.0202941
GCGGCGTCATTCAGGGATCT	ACATTCGAACCCACCCCAAC	SPAC24C9.05c	mug70	-0.0245294	-0.0270588	0.0130588	-0.0120588	0.0514706	-0.00641176	-0.0203529
CCCCGGAGAGCATACCCAGA	GAGCCACAACGTCCCCCTGA	SPBC28E12.02	SPBC28E12.02	0.00541176	-0.0282941	0.0278235	0.0457059	-0.055	-0.0266471	-0.0203529
ACGAGCTTACCGGCGCATGC	CTGTTGCTGGCGCTTTCGTT	SPAC1A6.09c	lag1	-0.0443529	-0.108824	-0.0813529	-0.171	0.00982353	-0.0480588	-0.0203529
CCCTCGTCGATAACCCTCGG	ACCGGGGCGAAAGAACATGG	SPCC622.08c	hta1	-0.0163529	0.00258823	0.0413529	-0.00152941	-0.0171176	-0.0490588	-0.0203529
GCGGCATTGGACGAGGGCTA	GCGGGCGTACCTGTTGTCTT	SPCC1672.03c	SPCC1672.03c	-0.000882353	-0.0169412	0.0603529	0.0347059	-0.0202353	-0.0584118	-0.0203529
CGCCGTTCGACCTAGTACCA	TAGACCGCCGGTAGTTCGGA	SPBC56F2.14	mrpl44		-0.0412941	-0.0317059	-0.0322353		0.0333529	-0.0204118
TAAAAACCAGGGCGGGGATG	CACAACTCCGTCCCCCACGC	SPBC660.14	mik1	0.00688235	-0.0618824	0.0503529	-0.004	-0.0693529	-0.0313529	-0.0204118
GTTCCCCCAAAAGGCGCAGT	GCATGCGCACTCCGGACAAA	SPAC630.13c	tsc2	0.0158235	-0.0308824	0.00323529	0.0131176	0.0208824	0.00882353	-0.0204706
TGAAAGTTCCCGCGCATGCC	GATTGATCCGCCAAGAGGGC	SPAC26F1.08c	SPAC26F1.08c	0.0337647	-0.0755882	0.0317647	-0.0424118	-0.101059	0.00617647	-0.0205882
ACCCCCCCCGAAATCACAGT	TAGTAATTCACGCCGCCCGC	SPBC3E7.04c	SPBC3E7.04c	-0.0161765	-0.041	0.0922353	0.0789412	0.0322941	-0.0199412	-0.0205882
GCAGCGGGATGATGGAGTGG	TCATTGTAGGCCGGTGGTGC	SPBC342.04	rpn1301	-0.0344706	0.0272353	0.0336471	0.0424118	-0.0537647	-0.0926471	-0.0206471
ATGCCCCGCCAAATCAGCCT	CCCTTCGCACTCCTCCCAGT	SPAC17A2.02c	SPAC17A2.02c	0.0430588	-0.0197059	0.0181176	0.0322353	0.0868824	-0.0289412	-0.0207059
GGGCCGCGAGTAAAGCAGTT	GAAGAGGTCGAATGGGGGCA	SPAC1527.03	SPAC1527.03	-0.0114118	0.000235294	-0.153	-0.175588	0.0228235	0.027	-0.0208235
GGACGGTTCTGGTGCGGGAG	GGCCCCGACCACGACTTGTA	SPBC1921.06c	pvg3	-0.0170588	-0.0465882	-0.0882941	-0.102941	0.0622353	-0.00752941	-0.0208235
TACCAATCCGCGGCCCTCTA	ACTAAGGTAAGGCGCGGAGC	SPCC794.02	wtf5	-0.0546471	-0.0222941	-0.116529	-0.159294	-0.00976471	0.0224118	-0.021
ACAGCCCCCAGTGACCCCGT	CGCTGACCCACCCTTGCTGT	SPBC3H7.11	SPBC3H7.11	-0.000647059	-0.0154706	-0.0210588	-0.0403529	-0.00482353	0.0263529	-0.0210588
GTCTGGCGGTGGGGCTTAAA	TAGGGTTGTTCGCGTGGTGC	SPAC56F8.05c	mug64	-0.0125882	-0.0771765	0.0126471	0.00870588	0.0152941	-0.0640588	-0.0211176
GGCGCGGACTAAGCGTGTCA	GGGTGACGCCTTACGCGGAT	SPAC17G8.10c	dma1	-0.108118	0.0224706	-0.204647	-0.127647	-0.0147647	0.0864706	-0.0212353
CAATCGTTTTCCCCCCCCGT	GCACCACAGCCCGCCAAAAC	SPBC16A3.19	eaf7		0.0934706	0.0724118	0.213412		-0.0415294	-0.0212353
ACGGGAACATATCGGCTGGC	ATTTACCCGCCCGTGCCCCA	SPBC1734.06	rhp18	0.125765	0.00976471	0.0651765	0.0239412	0.0367647	-0.0141765	-0.0213529
AAGATGCAGGATGGGGCGCC		SPBC543.10	get1	-0.0771765	0.017	-0.0144118	-0.0221765	0.0356471	0.00982353	-0.0214706
ACAGCAGCCGCAAGCAGCAC	ATCTCGTGGGGGCGCTCCTC	SPBC215.07c	SPBC215.07c	-0.0143529	-0.00758823	0.0158235	0.0239412	-0.0465882	-0.0375882	-0.0214706
ACGGAGTCGGGAAGGGTGAA	TATGGATTAGGCGCCCCGGA	SPAC6G10.06	SPAC6G10.06	-0.00864706	-0.00670588	0.0566471	0.0951765	-0.101765	-0.0395294	-0.0214706
TCCCCTCCGCCGTCTTTTGT	CAATGTTCGGTGGGGGGCTA	SPBC3B9.13c	rpp102		-0.106353	-0.178706	-0.280588		0.0353529	-0.0215294
GTCCCACACATGGCCCCCTA	CACCCACGTTGCTGCCAATG	SPBC577.13	syj2	-0.0908235	0.00747059	0.039	-0.0328824	-0.00882353	-0.0199412	-0.0215294
ATTTTGGAGTTGCCCGCCGT	GACAAACCGCGGAGGAGACC	SPBC428.07	meu6	-0.0585294	0.0146471	-0.035	-0.00623529	-0.0778235	0.0148235	-0.0215882
TGCAGTGGCGGATGGAGCTA		SPAC1A6.08c	mug125	0.0295294	-0.0488824	-0.000882353	0.0121176	0.0394118	-0.0915294	-0.0215882
CGCCGGTTCGCTAGGAGGTT	CGGGCGATGGGAGGAGAGAC	SPAC105.02c	SPAC105.02c	-0.0719412	0.0272353	0.0384118	-0.0711765	-0.0594118	0.00282353	-0.0216471
TACCACCCCGGCAAGCTTCT	CCAAATGTAAGGCACCCGCA	SPAPJ695.01c	SPAPJ695.01c	0.114412	0.202706	0.0914706	0.184235	-0.0137059	-0.0378235	-0.0216471
GTCATCGGTTTCTGGCGGGC	TTGCGGTGTGGGCTGCTTGG	SPBC3D6.13c	pdi2	-0.0584118	-0.0981176	0.00111765	-0.0355294	-0.0444118	-0.0453529	-0.0217059
CTCCCGCGCTTCATACCACA	GCCGCGAAAAATAAGCCTGC	SPBC887.16	SPBC887.16	0.0241176	0.0178235	-0.0475882	-0.0734118	-0.0511176	-0.00111765	-0.0217647
ACCGTTGTTCTGGGGCTGGG	AGGCGGGGACTGAAAGGGCT	SPAC589.02c	med13	-0.0983529	-0.0787059	0.102824	-0.0447647	0.0420588	0.00423529	-0.0218235
TGAGGCGCGGTTCCAAAATT	CCGGACCTTTGCACACCCCT	SPBC365.14c	uge1	-0.0432941	-0.086	-0.106765	-0.099	0.125882	0.0208824	-0.0218824
CAACAAAGCGGGCGAGGAGA	CGCTAATGGGAAGGTGGCCG	SPBC18E5.13	SPBC18E5.13	-0.00358823	0.0364706	0.006	0.0122941	0.00535294	0.00782353	-0.0218824
TCGGGCATCGCTAAACGCTT	GGTGCGGGGGTGTATGTCGG	SPAC3G6.13c	rpl4101	-0.0453529	-0.053	-0.0639412	-0.0368235	-0.0384706	-0.0344118	-0.0218824
CCGACCGCGCAGCATAGACT		SPBPB10D8.03	SPBPB10D8.03	0.069	0.007	-0.00982353	0.0956471	-0.00458824	-0.0255882	-0.0219412
TAATCGCACGCTCAAACCCG	GCCCACGCGCTCTCTCTCTG	SPAC4A8.14	SPAC4A8.14	-0.0690588	-0.0152941	-0.0250588	-0.0368824	-0.0523529	-0.0494706	-0.0219412
GTCCATCTCGACATCGCCGG	GATCGGCGCGGTCGTAAGCA	SPAPB2B4.04c	SPAPB2B4.04c	-0.0756471	-0.0189412	-0.190059	-0.165882	-0.131647	-0.00835294	-0.022
TATCCACTCCGCCCACGCTC	GTGTTCGCGATTGGGGCTAT	SPBC18H10.18c	SPBC18H10.18c	-0.00905882	-0.0138235	0.0544706	0.0719412	0.00711765	-0.0256471	-0.0222941
CCCCTTCCGGACTCACCCAC	GGGCCCGGAAGCTTAGGAAA	SPACUNK4.15	SPACUNK4.15	-0.0218235	-0.0207647	-0.0498824	-0.0104118	0.0445882	0.0394706	-0.0224118
TTCAGACTGCCGCGGTATGT	TACTCGGGCCCGTTGGGATA	SPACUNK4.19	mug153		-0.0311176	-0.0342941	-0.031		-0.027	-0.0224118
CGAGGGCCAGCATGTCAGGA	CATACCCTCAACGTCCGGCG	SPAC32A11.02c	SPAC32A11.02c	-0.0471765	-0.0101765	0.0476471	-0.0427059	-0.0311176	-0.0311765	-0.0224706
TGCGTGGTTCGGTCGTGGTG	CGCAAGCAAACACGAGGGGA	SPAC26H5.02c	SPAC26H5.02c	-0.000647059	-0.00470588	-0.0218235	0.0296471	-0.0941765	-0.0527059	-0.0225882
GCATTGCTCCGTGTGCGATT	CCCGCGGAAAGGAACCAATG	SPBC32H8.11	mei4	-0.00929412	-0.0127647	0.00982353	0.00105882	-0.0192941	0.00229412	-0.0226471
ACCCGCCCGCCTACCAATTA	GCGACTTGGATGGGGCGTAC	SPAC4H3.03c	SPAC4H3.03c	0.000411765	-0.0834706	0.0159412	0.0319412	-0.148176	-0.0287647	-0.0226471
GTTCGCATTCCCCCTTCACC;GTTCGCATTCCCCTTCACCG	ATATCGACCATGCGGCCACA	SPBC577.02	rpl3801	-0.134235	-0.252824	-0.260176	-0.350824	0.0102941	-0.0303529	-0.0226471
GACGGTACAGGGGTAGGTTT	TTCTCGCGCCCTCCCTTAAG	SPBC11C11.10	SPBC11C11.10	0.086	0.0473529	0.00764706	0.0592941	0.0262941	-0.00735294	-0.0227059
TCCAACAATGTCCCAGGGGC	GTTGAGCGCTAGCGGAGGCA	SPBC1734.09	SPBC1734.09	0.0516471	-0.0231765	0.106059	0.0631176	-0.0275294	-0.0210588	-0.0227059
TTGCCTTCGGGTATCGCGTG	GCCTGCAATGACTCCCCGGT	SPCC1322.07c	mug150	0.0287059	-0.0219412	0.0684118	0.0135882	-0.0312941	-0.00905882	-0.0228235
TCTTTTTGACGATCGCCGGC	CGGTAAAGGGGTGCTGTGGC	SPBC21H7.06c	SPBC21H7.06c	-0.0296471	-0.0119412	-0.0141765	0.0443529	0.0178235	-0.0111765	-0.0228235
CCCGCGGTCCTCTTAATGTC	CGATATTCCGCCGCTTGCTG	SPBC32F12.03c	gpx1	-0.000764706	0.0282941	0.0392941	0.0610588	-0.0210588	0.0288824	-0.0228824
ACCATTGACAGCGCCCCCAG	GGGGCTTTTCGGGCGTTTAG	SPBPJ4664.05	SPBPJ4664.05	-0.0607059	-0.0314706	-0.0767059	-0.0565882	0.0270588	0.0367059	-0.023
CGACTTTCATCCCACCTTCC	TCGATTTTGCGACTCCTTCA	SPAC630.10	SPAC630.10	0.0694706	0.0653529	0.0523529	0.0274706	-0.0203529	0.0407059	-0.0230588
GAAATCCCTCAGCCTCGCCG	TGGTATCAAGACGCGCCGGG	SPAC139.05	SPAC139.05	0.01	-0.0230588	0.107176	0.0985294	0.000294118	0.0106471	-0.0230588
TGGCCCCGCTCGTCTGCTCT	CCTAAACATTCCCGCCGCCT	SPBC21D10.07	cmc1	0.117824	0.112588	0.113824	0.126059	0.0201765	0.00652941	-0.0230588
TTGTGGGCGAGAACTGGCGA	AAGCCCGTCGGACCCCCAAT	SPCC24B10.22	pog1	0.0775294	-0.0120588	-0.00570588	0.0412941	0.112294	-0.0901765	-0.0231176
CCGGAGGCGAACCCAAGAAG	GCCCTGCCATACCGGACCCT	SPBC16A3.10	SPBC16A3.10	0.0180588	0.0367059	-0.0180588	0.0577059	-0.0392353	0.00935294	-0.0233529
ACGGGGCGCCTTGCTTAGGA	GGGTGTGCGCCTGACGTGTC	SPAC328.09	SPAC328.09	-0.0215294	-0.022	-0.0482353	-0.0418235	-0.0355294	-0.0433529	-0.0233529
TTGTACAGCCGACGTAACGG		SPAC4A8.10	SPAC4A8.10	0.342	0.131941	0.0420588	0.167824	0.321824	0.0332941	-0.0235294
ATCTTCATTCGGCGCGGCTC	GTTTTGGGTCTGTGCGGGCT	SPAC11E3.04c	ubc13	0.00141176	-0.0848235	-0.149412	-0.132647	0.0717647	-0.0591765	-0.0235294
ATACCATCCCGACCCACGCC	GCCCCGCAACCCAAAACTAA	SPAC22A12.14c	SPAC22A12.14c	0.0553529	0.0110588	0.0503529	-0.00158823	0.000470588	0.00870588	-0.0235882
CGGCTCGGTGAAGTGTTGCC		SPAC4F8.10c	stg1	-0.0449412	-0.146235	-0.00470588	0.0130588	0.00229412	-0.044	-0.0235882
GCAGCTTATCCATGGGGCCG	CGAATGCTAGCCGGAGTGAT	SPCC24B10.14c	xlf1	-0.0982941	-0.0231765	0.0564118	0.0696471	-0.014	0.0225294	-0.0236471
GCTAGAACCGCACGACCCGA	GACCGCATCGCAGAAACGCT	SPAPB1E7.04c	SPAPB1E7.04c	-0.0300588	-0.0328824	-0.00217647	0.0192353	-0.00170588	0.00558824	-0.0236471
AGCACGCCATCGCACCATTT	GGGATTGGGCAGGCGATAAA	SPBC1773.09c	mug184	0.0117059	0.0187059	0.0285882	0.0171176	-0.0931176	0.00788235	-0.0237059
TGACGAAAGCCAACCGGATG	CAAAGCATGACTGGGCCGAA	SPCC126.10	iah1	-0.110059	0.0126471	0.0589412	0.0212941	-0.0399412	-0.0487059	-0.0237647
CCGAGCCAAAAGCCCCCTTA	AGCCGCACTCAACCCAGGAC	SPAC29A4.11	rga3	-0.0650588	-0.0381765	0.018	0.0799412	-0.0345294	0.0228235	-0.0238235
AGGCGCGCGATGGCTTCTAG	GGATGTGAAGGGCGGGCGTA	SPAC1610.04	mug99	0.0185294	-0.00252941	0.00823529	-0.0325882	-0.0593529	-0.00911765	-0.0238824
GCGGGCGCAGGAACTACTTT	AAGTGGCGATGCATGGGTGG	SPBC1198.12	mfr1	-0.0636471	-0.0414118	-0.0300588	-0.0333529	0.00641176	0.0341176	-0.0239412
ACCCCCGACCGGCTTAACCA	CAAACCCTTTCATTGGGCGC	SPCC1753.03c	rec7	0.00211765	-0.0156471	-0.0649412	0.0150588	0.0928824	-0.0240588	-0.024
TTGAGTGCGTGGTGAGGGCA	CCCGCTAACCCCTGACCGAT	SPAC688.10	rev3	0.0309412	-0.0637647	0.0958824	0.0576471	-0.0325294	-0.0360588	-0.024
GCTGAATTGCGTGCCGAGAC	CGTAGATTGTGCGCCCCGTA	SPBC17G9.12c	SPBC17G9.12c	-0.00541176	-0.0165882	-0.0503529	-0.0195294	0.0156471	-0.0111765	-0.0240588
GGGTGGCATAAGGGGTTCGG	GGGTGGGGGAGGCAGTTGTA	SPCC1223.12c	meu10	-0.107118	-0.0653529	-0.239471	-0.269471	0.0212353	0.022	-0.0241765
GGTGCTGTTTCGGCGACGTT	ATTGCGAATGCACCCGTGTG	SPBC1709.11c	png2	-0.209412	-0.109176	-0.281706	-0.337118	0.014	0.00129412	-0.0241765
ACGCGCCTCGACCATCCTAA	CATTCCCCAGCACCCTCGTT	SPCC23B6.03c	tel1	0.00441176	0.00982353	0.0344706	0.0745882	0.00864706	-0.0267059	-0.0242941
TGGGGGGAATGGCACTGAGG	GAACGCATCGACCCACCCTT	SPBC215.10	SPBC215.10	-0.0708235	-0.00935294	-0.0163529	-0.022	-0.0245294	-0.0304706	-0.0243529
GGGATTTGTGCGTGGATTGT	TCCACCCACCTGCCTCCAGA	SPBC530.14c	dsk1	-0.0765294	-0.0317647	-0.119471	-0.109	0.00288235	-0.00141176	-0.0244118
GTTCGGTCCTCCCCCACTGC	CAAAGCGTGGTCGGGTCGGA	SPBC1709.04c	cyp3	0.0315294	0.0467647	0.0559412	0.0281765	0.0390588	-0.0488235	-0.0244118
	GGAGGGTACAAGAGCGGGGG	SPBC16C6.03c	SPBC16C6.03c	-0.128294	-0.137529	-0.109588	-0.125882	-0.139471	-0.043	-0.0244706
TACGCGTCCATGCAAATCGC	GTGTGTGCCCGGTTTGCCTA	SPBP4H10.04	ppb1	-0.254059	-0.00788235	0.0939412	0.177176	-0.115706	0.0470588	-0.0245294
CCCAAGAAACCAGCAACGCA	CCCCCATGCGCCCTACCTCT	SPAC5D6.02c	mug165		-0.0234706	-0.0398235	-0.00623529		0.027	-0.0245882
GCCACCCGTAAGTTGCCCCA	CGCTGTCCTCGGTTCGTCTG	SPBC1198.11c	reb1	-0.106706	-0.088	-0.123235	-0.107647	0.0391765	0.00123529	-0.0246471
CTTTTTCGGGGCTTGCGTGC	CCACCCCCCTTGAACTCCGG	SPBC8D2.11	SPBC8D2.11		-0.142941	0.00305882	-0.00970588		0.00758823	-0.0247647
ACGGGCTGTGCGGGTGTACA	TGAGACGAGGAGCCGAACCG	SPBC4C3.04c	SPBC4C3.04c		0.0457647	-0.02	-0.0126471		0.0278824	-0.0248235
CCGCCGTCAGCAGCCAAGTA	CGCTAGCCCCCGAAAGAGAA	SPAC23D3.10c	eng2	-0.00935294	-0.0818235	0.00411765	-0.0210588	-0.0374706	-0.0378235	-0.0248235
CCATGCCTACCGTTCTCGCT		SPCC13B11.03c	SPCC13B11.03c		0.0692353	0.0588235	-0.00441176		-0.0424118	-0.0248235
TTTCCTCCCTCGCTCCGTGT	GGAAAGTTAGCGCGCCATGG	SPAC23H4.10c	thi4	0.125235	-0.0481765	0.0690588	0.0912941	-0.00447059	-0.0541176	-0.0248235
TTGCTTGCTCTGCGGTTGGG	TTCAGTCCTCCCATCGCACC	SPCC31H12.02c	mug73	0.0754118	0.00670588	0.0810588	0.142059	0.0377059	0.0153529	-0.0248824
AGGATGAGCGACGGGGGTGG	TTTGCCCACTCCGGATCGTC	SPAC1B3.04c	SPAC1B3.04c	-0.0828235	-0.0193529	-0.0141176	0.0491765	0.00664706	0.00482353	-0.025
GCCAATTCGTAGCATCCGCT	GTGTACCCCTCCGGCCAAGC	SPBC8E4.04	SPBC8E4.04	0.0132941	0.0488824	0.0618235	0.0267059	-0.0694706	-0.0176471	-0.0251176
CGGCGTTTTTCTGCATGGGG	TCTTTGAGTCCGCTGGGGGG	SPAC25B8.08	SPAC25B8.08	0.118353	0.0619412	0.0524706	0.114529	-0.0559412	-0.0235882	-0.0251176
GTTCAAGTGCCGCGTGGGTT	ACGGGTCAGGGCGGTGCTAA	SPBC725.06c	ppk31	-0.110353	0.0613529	0.129176	0.0559412	-0.142765	-0.100294	-0.0251765
GCATAAGCGGCGGATCAACG	CATCGAAGGCAGGAGCAGCG	SPAC22A12.02c	mug103	-0.0451765	-0.0137647	0.0635882	-0.0422941	-0.0543529	0.0352353	-0.0252353
CCACAGCCCAGCCCAAACAG	GCCTATTCCGCGTCCCAACC	SPCC126.02c	pku70	0.108412	-0.0392941	-0.00411765	-0.0668235	0.129706	0.0212941	-0.0252353
ACTTGACCATGACGCAGCGT	GCCTGGGTGCCATGTGAATC	SPBPB7E8.02	SPBPB7E8.02		0.0425294	0.0452353	0.0318824		0.00388235	-0.0252353
GTGCAGGGAAAATTGGCCGT	CAAGAGTGGCTGGCCGCGTT	SPBC17D11.04c	nto1	-0.0853529	-0.0309412	0.00523529	-0.0514706	-0.0311765	-0.00864706	-0.0252353
	CCGGCAACCCCAAAACCACT	SPAC2E1P5.03	SPAC2E1P5.03	0.00782353	0.0792941	0.135059	0.0391176	-0.0165882	-0.0297059	-0.0252353
CAGAAGGGTGGGGACGCGTG	AACCCTGCTCCCTGAACCGA	SPAC19D5.02c	SPAC19D5.02c	0.0801176	-0.00905882	0.0331765	0.0621176	-0.0815294	0.00517647	-0.0252941
CTCGATAGGGCAACAGCTGA	ACAAGTCGCTCCGTGCACCA	SPBC428.03c	pho4	0.0110588	-0.0470588	-0.0234706	0.023	0.00782353	-0.0100588	-0.0252941
TTGAGCGAAAGAGCGGGGTT	AGAAGCCGGAGGGAAATTTA	SPAC3A12.09c	SPAC3A12.09c	-0.114294	-0.00129412	0.100059	0.0189412	-0.0691765	0.0145294	-0.0253529
	GCGCCAGAACACCCACACCT	SPCC16C4.06c	SPCC16C4.06c	0.0630588	-0.0915882	0.0627059	0.141235	-0.000117647	-0.0415882	-0.0253529
TTTCCGCGATATGTGGGCTG	TGGGGATTGTCGGCTTATGC	SPAC824.04	SPAC824.04	-0.195	-0.111294	0.0158235	0.0168235	-0.0911765	-0.0151176	-0.0254118
TTGTACGGGAGTCCACCAGC	TCATCACGCCTCCCAGGATG	SPAC5D6.04	SPAC5D6.04		-0.0525882	-1.16476	0.00829412		-0.0481176	-0.0254706
ACCGGTCCATCCCTAGCCCC	CTGTGGATGTGCGGTTGCGG	SPAC1420.01c	SPAC1420.01c	-0.0474118	-0.0289412	-0.0125294	-0.0135294	-0.0475882	-0.00547059	-0.0255294
CGCCCGCCCTGATTCCCTAC	CCGCGGGGTTTCGATAGGAC	SPBC16C6.05	SPBC16C6.05		-0.111941	-0.0372941	-0.115176		-0.044	-0.0255294
GCAAGCATCACAAGCACCGC	ACCAAGGAACATCGGCGCAT	SPBC32F12.07c	SPBC32F12.07c	-0.0252941	-0.0287059	-0.009	0.0408824	0.017	0.00882353	-0.0255882
TACCGCGTGCGCATGATCTA	ACACTGGGCTGACTGAAGCA	SPBC1271.08c	SPBC1271.08c		0.0337059	0.00311765	0.0275294		-0.0200588	-0.0255882
TTGGATGGGTTCAAGGGGGA	GGTTCGCAGACAGGGGGGTC	SPAC4A8.05c	myp2	-0.0113529	-0.00429412	-0.0838235	-0.0493529	-0.039	-0.0305294	-0.0255882
ATTCGATTCTCCCGCCCTGA		SPAC1B3.17	clr2	0.0337647	0.0581765	0.105941	0.134059	-0.125412	0.0313529	-0.0256471
TTAATCGGGCGGGCAAGTGT	CCAAGCACCCGAAGCAAGGA	SPAC11D3.02c	SPAC11D3.02c	-0.07	-0.0338824	-0.0488824	-0.0238824	-0.0283529	0.005	-0.0256471
CGGGTTGTGCTCGGGGTCCT	CCTTCCCTTTCGGTTCCCGC	SPBC1703.14c	top1	-0.000411765	0.0411176	-0.0282353	0.0511176	-0.0305294	-0.0138824	-0.0256471
CAGGGGCGTCCAACATTCCG	TAAATCCGCGCCAGTCCCCT	SPAC144.01	SPAC144.01	-0.0347647	-0.00947059	0.0145882	0.00441176	-0.0629412	-0.0287059	-0.0256471
GTTGTTTGGGGGGAGGAGCA	TCCGGATTCACCCCACCCAT	SPAC1687.06c	rpl44	0.0229412	-0.0295294	-0.0205294	-0.015	0.0394118	-0.0379412	-0.0256471
TGGTCCGGGCAGTGGGTTAT	CGTGAGTCGCCGAGGAGATG	SPBC1703.04	mlh1	-0.0428235	-0.0835882	-0.0636471	-0.136529	-0.0221176	-0.045	-0.0256471
CGGAACCCAACGCATCCCAT	CACCCGCTCCAAGACCACGC	SPCC777.04	SPCC777.04	-0.000705882	0.0399412	0.0845294	0.116235	-0.0180588	0.00347059	-0.0257059
CTGGGGTCGGGATTGGAGCA	GTTAGCCGAGGGCGGAGGAG	SPBC16H5.11c	skb1	0.0400588	0.0398824	0.0789412	0.124824	-0.0365294	-0.0376471	-0.0257059
CATTCAACGCGGAGGGGAGT	CCTCCGTCATCCAGCCCGTG	SPBP4H10.09	rsv1	-0.0259412	-0.0266471	0.0131765	0.0713529	0.0805294	-0.0181765	-0.0257647
GACTCGCGCAGGCCCAAAAG	GAACAGCACCCATCCCGGTC	SPAC17G8.09	shg1	-0.0985294	-0.0123529	-0.121647	-0.0716471	-0.125353	-0.0215294	-0.0257647
TCCCAGACGCGCTCCAATCA		SPAC222.13c	SPAC222.13c	0.00223529	0.0304706	0.134765	0.0395294	-0.106118	0.0239412	-0.0258235
TGGGGCTTCGCTGTGTGGAG	CAAACCTGCCCCGAATGAAT	SPAC2F7.06c	pol4	0.0126471	-0.0222353	-0.0105294	-0.0270588	-0.0667647	-0.0150588	-0.0258235
TCGGCCAACCACCCATACGG	GCCAACGCCGCTACATCGAA	SPBC1271.14	SPBC1271.14	-0.0427059	-0.0448824	0.00723529	0.0406471	-0.0989412	-0.0251176	-0.0258235
ATGGAACGGAGGGGTGCTGC	CCGATCCCCATGCCTCAAGT	SPCC1259.04	iec3		0.0329412	-0.0255294	-0.005		0.0413529	-0.0258824
CGTCGAGCCTTAGCATTGGG	TATCGTGGGCTTGCAGGGGA	SPAC14C4.09	agn1	0.0292941	-0.0462941	0.0621176	-0.00464706	0.059	0.0414118	-0.0259412
GTCGTGCCGTTGCGTGGTAG	AGCCCCTTTCTGCACTCCCT	SPBC24C6.10c	dip1	0.134059	0.145176	-0.102059	0.102588	0.0275882	0.0143529	-0.0259412
CCGAGGGGCATTGGCAGTTT		SPAC19B12.08	atg4	0.0494706	0.186647	0.123706	-0.00352941	0.0894118	-0.0317647	-0.0259412
ATCCTGCCCCTCTTTCCCGC	AGGAGGTCGGTGGGAAGCCG	SPBC1718.07c	zfs1	-0.0369412	0.0820588	-0.037	0.176412	0.000352941	-0.0327059	-0.0259412
AGTCAGGACCAGTCCGACCT	TGGGATTGCCATGGACGGGA	SPBC19F8.01c	spn7		-0.0342941	0.059	0.0388235		0.00823529	-0.026
	TTCTTGCCCAGCCGTCATTG	SPBC1921.04c	SPBC1921.04c	0.0222941	-0.0911765	-0.175235	-0.119412	-0.0397647	0.0219412	-0.0260588
GGGTTTACTTGCTGCGCGCC	ACATCATACAATCGCGCGCC	SPCC132.04c	gdh2	-1.39e-17	-0.0152941	-0.103471	-0.0265294	0.0212353	-0.00623529	-0.0260588
TCAAAGTTCCCCCCTCGCAG	TCTCGCGAACGGTGGCTCAT	SPBC2D10.09	SPBC2D10.09	-0.0652353	-0.0741765	-0.105412	-0.0645294	-0.0244706	-0.0238824	-0.0260588
TGGGGGCTACGTTAATGGGC	AAGCGGGGGGTCGAGTTGTG	SPAC13G6.14	aps1	-0.0145294	0.0495882	0.0616471	0.101706	0.0378235	0.0574706	-0.0261176
CGGAAAAGGGATGGGGTTGG	CGGCTGGGTAAAGGGCAGGA	SPBC543.05c	SPBC543.05c	-0.0347647	0.0182353	0.0418235	0.0388235	-0.0157059	-0.00164706	-0.0262941
CGGGCTGGGTGATGGATGGA	CACGGGAGCAAGCAGGGAAA	SPCC24B10.21	tpi1	0.0924118	-0.0697647	0.0629412	0.0745294	0.045	-0.025	-0.0262941
GCGGTGTTGGTGATGACGGT	AGTGTTAAGCGCGCCCTCGA	SPAC227.04	SPAC227.04	0.0163529	0.00547059	0.0794118	0.0437647	-0.0711176	-0.0235294	-0.0263529
CACCCCATAGAACGCCCACC	GCCGGTCTGCGTTAGTGCCT	SPCC4B3.06c	SPCC4B3.06c	0.0158235	-0.05	0.068	0.008	-0.0733529	-0.0565294	-0.0263529
GGCGCCCCTCTCCTACCATT	TTGGAGGGTGCTGTTCCGGT	SPAP32A8.03c	SPAP32A8.03c	-0.0106471	0.0251765	0.151353	0.019	-0.036	-0.0793529	-0.0263529
CCGCATCTAAGCCCCCATTC	CGCGCGGAAGATTAGGAACT	SPCC1620.03	mug163	-0.0710588	-0.112176	-0.0607059	-0.028	0.0176471	0.016	-0.0264118
CTTGTTCCTGTGGTGGCGGC	CGGCACGTGGCTGGAGGTAA	SPAC6G9.04	spo7	0.0650588	0.0146471	0.0131765	-0.0568824	0.000588235	-0.0425294	-0.0264706
AGCCCCTGCGCCAACTAATG	TCCTAGCCCCTCCAACACGT	SPAC3C7.13c	SPAC3C7.13c	0.000647059	0.0244118	0.0713529	0.0678235	0.0418235	-0.0198235	-0.0265882
TAATCCCGTTGCCGGCCTGT	TGGCTTCGGCGGGTCAATAT	SPBC651.02	SPBC651.02	-0.0527059	-0.0372941	-0.0398235	-0.135118	-0.084	0.0122353	-0.0266471
CATTGGGTGGCGTATTCGGG	ACAGACCCCGAACGCGAAAC	SPBC342.03	gas4	0.0728824	0.0358824	-0.000352941	0.0653529	0.0108235	-0.0176471	-0.0266471
CCCCCCTTCCCGCAAAAATT	CGGTGGGTGAAGGCGGGTAC	SPAC637.13c	slm1	0.0224706	-0.0565294	0.0425294	0.0484118	-0.0892353	-0.0392941	-0.0266471
GATTTTGCGGGGTGGGACAG	ACGGGGGGCGTTCTTCATCG	SPCC663.03	pmd1		-0.00623529	-0.0588824	-0.0341765		0.0453529	-0.0267059
TAGGCCGGACGCGATTTTGG	GGATTACACCCCGACCGCTG	SPCC297.03	ssp1		-0.0811765	-0.0537059	-0.241412		-0.0155294	-0.0267647
ACGGCAAAGGGCTGGCAAGT	TGTCGAGTCCTCTCCCGGGC	SPBC365.10	arp5		-0.00882353	-0.0745882	-0.0215294		-0.0186471	-0.0267647
GAGCTATGCCCGTGTCGCCT	TCTTTTCCCGCCATGGACCG	SPBC25B2.04c	mtg1	-0.0541765	-0.044	-0.164765	-0.0838824	0.101294	-0.00105882	-0.0268824
GCGGGGAACTTTGAGGAGCA	CCGCCGAGCTAATCCCACCC	SPCC1281.07c	SPCC1281.07c	0.0297647	-0.0417059	-0.0467059	-0.0484706	0.0219412	-0.0443529	-0.0269412
TACGACATGCTGGGAGGGCA	TGGAGGGTTCGGGCTTGTGA	SPACUNK4.10	SPACUNK4.10	-0.031	0.0748235	0.0981765	0.130412	0.0143529	-0.0275882	-0.0270588
CTGGGGGAGGTGGCTGGAAT	GCCTACCCTCTGCCCGAGCC	SPBC13A2.04c	SPBC13A2.04c	-0.0791765	0.0224706	0.125412	0.0580588	0.0161765	-0.0315882	-0.0270588
CGGCCCGATTTGCCTCTCTC	GACGTTGGGGCATGCACAGG	SPCC24B10.09	rps1702	-0.0385882	-0.0680588	-0.189706	-0.336059	0.0271176	0.0244118	-0.0271176
GGAAAACCTCGTAGCCGGCC	CCCAAGGAACGCGGAAAGTG	SPBC2G2.09c	crs1	0.0114118	-0.0445882	-0.0213529	-0.0422941	0.0346471	-0.00458824	-0.0271176
CACGCAAACCACTCACGCGA	TATCCTTGTCGGGGCGGGTG	SPAC3G6.04	rnp24	-0.0507647	-0.0841765	-0.00347059	-0.0104118	-0.0255882	-0.0134118	-0.0271176
TTCGATCCCAGCCCTCCCGT	CGCGCTATGCAGAGGGGACT	SPBC216.02	mcp5		-0.0228824	0.0247647	-0.0104706		0.00676471	-0.0271765
GGATGGGTCCGAATGGTGGT	CAAACCCACGCCATGGCTGA	SPBC1711.14	rec15	0.0538824	0.107353	0.117353	0.168647	-0.00223529	-0.00229412	-0.0271765
TTCGATTGCGTGGGATGGGT	CCTGGGGACCGATATGTGCG	SPBC106.05c	tim11		-0.0745882	-0.0810588	-0.0531176		-0.048	-0.0271765
CTTTGTCGCGGTCTCCCCAG	GGTGAGAACCCCAATTGGTT	SPBC15C4.06c	SPBC15C4.06c	0.0428235	0.0513529	0.0700588	0.0782941	-0.0419412	-0.0126471	-0.0272353
TCGCAGGCCGGCAGTTGTAC	GTGGCGATGGCTTTACCGGC	SPCC1840.02c	bgs4	0.0115882	-0.0250588	-0.111647	-0.0974118	0.0217059	-0.0602353	-0.0272353
CGGCGGTTCCAGGCATATTG	TCGTTGGGAGGGGCATGTGG	SPBC317.01	mbx2	-0.0117059	-0.0137059	0.00829412	-0.036	-0.0410588	-0.0361765	-0.0273529
CCCTTATGCCTCGGGAGTCG	CTTGGGGCAACTGGCTGCGT	SPCC1840.12	SPCC1840.12	-0.00694118	-0.0360588	-0.0730588	-0.0378824	0.0182353	-0.0391765	-0.0273529
GGGGCGCCAAAGCAGAAAGG	ACAGCATCCGGCCTCCAAGA	SPAC8F11.09c	nnt1	-0.0291176	0.0438235	0.0859412	0.0316471	-0.0814706	-0.0681765	-0.0274706
ACTTCGCCCGATTCTTGCCG	TGGGAGGACACGTTATGCGC	SPCC1223.05c	rpl3702	-0.112765	-0.214706	-0.165588	-0.215882	0.00711765	-0.0742353	-0.0275294
CAAGTGGCGAAGGCGGGAGT	GCGTCTGCGGGTGCCTATTG	SPAC1952.02	SPAC1952.02	-0.222529	-0.149941	-0.210412	-0.299941	-0.0282941	0.0165294	-0.0276471
GCGTTTTGCCCGACCCTGAC	ACGGTGCGGTCGGTAAAGGA	SPCC23B6.05c	ssb3	-0.0941176	-0.0122941	-0.0202353	-0.0338824	-0.0212941	0.0404706	-0.0278824
GGAGATACGTGGCTTGGCGG	ATGAATGGGGCCTGCGCTAG	SPBC1348.02	SPBC1348.02	-0.017	0.00588235	-0.0106471	-0.00617647	0.0111176	-0.00188235	-0.0278824
TGGGGTTTGCTGTGCCGTTG	AATCAGGCGAGGGACAGGCA	SPCC1827.03c	SPCC1827.03c		0.0435294	-0.0167059	-0.0593529		0.0294706	-0.0279412
GGCTTTGTTGTGGGCATCGA	GCGCACAGAGGAAACCTATT	SPCC338.04	cid2	-0.0134118	-0.0220588	0.0529412	-0.0344706	0.00135294	-0.0119412	-0.0279412
CAAAGCCCGGACCCCATGAT	GACGTTTGCGCGGATTACAT	SPAP7G5.03	prm1	0.0535882	0.0212941	0.104765	0.0899412	-0.0274706	-0.0544706	-0.028
CCCGGGTTACGCTAGTTCTG	CCACTTCTTAGCCGCGCCTT	SPAC2F7.17	SPAC2F7.17	-0.0883529	-0.0886471	-0.136176	-0.202882	0.200882	-0.0594706	-0.028
TAAAAGACCCACCCCCGCGA	CGAGCGGGGGAACCAAAGAC	SPAC1B3.06c	SPAC1B3.06c		-0.0534706	0.237882	0.0114118	-1.05994	-0.222941	-0.028
AGCCTCCCCGAACCGACATT	GGTATGCCCCAGATCGTGCC	SPAC2G11.04	SPAC2G11.04	0.05	0.00111765	0.104059	0.0982353	0.00176471	-0.0315294	-0.0280588
CTTCTCGTTGTCGCCCACCC	ACAGGGCCCAACAAAGCGTC	SPCP31B10.06	mug190	-0.0145882	0.0382353	-0.004	0.0523529	-0.140706	-0.0565294	-0.0281176
ATGAAAGCGAAGCGGCACGG	GGAATCGGTTTGTGCAGGGC	SPBC1773.17c	SPBC1773.17c	-0.0414118	-0.0496471	0.0230588	-0.005	0.0112941	-0.0580588	-0.0281176
CGACGGAGACGGGCTAGGGT	GGGGGCAGGCACAAATGGTA	SPBC336.05c	SPBC336.05c	-0.0310588	0.0731765	0.151588	0.0523529	-0.0601176	0.00217647	-0.0281765
GACGGCATAGGAACGGGAAA	CGTCGGGTGGATGGTGGTCA	SPAC15E1.02c	SPAC15E1.02c	0.00358823	-0.00394118	0.0738824	0.0305294	0.0255294	-0.0595294	-0.0281765
GGGTGGGGAGGGCATATTGA	ATGAGGGGACAGGCGGAGGT	SPBC691.05c	SPBC691.05c	0.0391176	0.0454706	-0.001	0.00876471	0.0487647	0.0232353	-0.0282353
TCCCGACTACCTTCGCTCGC	AAACCCTCGCCCCTGATCGG	SPCC18B5.06	SPCC18B5.06	-0.0194118	0.0448235	-0.0795882	-0.0529412	-0.001	0.0585294	-0.0283529
GAGTGAGAGGAGCGGGACGG	GTTAGGTGCCGTTGGGTGGG	SPAC17H9.14c	SPAC17H9.14c	-0.0121765	0.0618824	0.0632353	0.0222353	-0.00347059	-0.0114706	-0.0284118
GCCGCGCTGTAATCTGCTTG	CTCCCCCGGTCGTTTTTCGC	SPBC1773.08c	omh4	0.0530588	0.0163529	0.0425882	0.0182353	-0.0226471	0.0107059	-0.0284706
TCTTGAAACCGGAGCCCCAC	ACGTTCCCCGCTGTTCCCCC	SPAC9E9.04	SPAC9E9.04	-0.0169412	-0.0108235	-0.0426471	-0.023	-0.0822353	-0.0242941	-0.0284706
TTGACCATCTTAGCCGCCCG	TCAACGAATGGCGAGGGGTG	SPAC25H1.03	mug66	-0.022	-0.0382353	-0.0548824	0.000705882	0.0140588	-0.0457059	-0.0284706
CGCCGCCACGCATAAACTAA	TAACTCCGCCGCCTCCCTCC	SPBC1271.09	SPBC1271.09	0.0140588	0.0170588	-0.0462353	0.0198824	0.0507647	-0.0346471	-0.0285294
GTCCCAACCCAACCATGCGC	TCGGGGGTAAGAAGGGTCCG	SPAC22H10.13	zym1	-0.0442941	-0.0342353	0.0482353	0.0601765	-0.00711765	-0.0870588	-0.0285294
	TTGTGGCAGAGCGATTGGGG	SPBC354.09c	SPBC354.09c	0.0594706	0.218118	0.243176	0.163294	-0.0345882	0.0184706	-0.0285882
GTGGGCACGCAATTAGCACG	TTGATGCGCGGACTGAGACG	SPAC16E8.01	shd1	0.0875882	0.134706	-0.0418235	-0.00852941	-0.154529	0.0299412	-0.0287647
GGGTGTGGAAAGGTGGGGCG	TGCCTTGCGGGTGTTTTCTG	SPAC4H3.12c	SPAC4H3.12c	-0.00870588	-0.0628824	0.146882	-0.0211765	0.0638235	0.0722941	-0.0288235
CGGGTTTTGCAGGCGAGGAG	CACTCCGCACTTCCCGCCAA	SPBC651.07	SPBC651.07	-0.226118	-0.0588235	-0.0840588	-0.259059	-0.049	0.0392353	-0.0288235
ACGAAGTGGGAGGGCGTGAT	TACGCAGCGAACCACGCAAA	SPCC16C4.09	sts5	-0.0631176	-0.0354706	0.0421176	0.0358824	-0.0598235	-0.0344706	-0.0288235
GAGACACAAAGGGGCGAGCG	CCCTCCGCATCCCCTGTTCT	SPCC830.10	SPCC830.10	0.0209412	-0.0750588	0.0216471	-0.0223529	0.0306471	-0.115647	-0.0288235
ATGTCCCTGTAGCCCCCCGT	GTGTGATGTCGGGGCGATGT	SPBC19F5.01c	puc1	0.0657059	0.189	0.104	0.167941	-0.0425294	0.006	-0.0289412
ATGGGGTTGTGGGGACGAAA	TTCTCAGCCCGTTTGCCACC	SPAC24H6.11c	SPAC24H6.11c	-0.0521765	-0.0360588	-0.0364118	-0.0568824	-0.05	-0.0152941	-0.029
GTCGCCCTTGCTGTTGCATC	TGACTCACCCCACACGGCAA	SPBC337.04	ppk27	-0.168	-0.113235	0.0915882	-0.0312353	-0.831412	-0.0855294	-0.029
TCGCCCTTTGCCATTCTGAT	CTCGGGTAAAAGCGGGCCAA	SPAC1805.14	SPAC1805.14	0.251176	0.006	-0.004	0.0425882	-0.0624118	-0.0326471	-0.0292941
ATGGTCCCGCAAGATGTCCT	CGCAGAGGGGGGTGGAAATC	SPCC70.10	SPCC70.10		-0.00747059	0.0286471	-0.00205882		-0.0326471	-0.0294706
ACGAACCGCCTGGAACCGAA	TGTGGCTGGCGTTCTCGTGT	SPAP27G11.08c	meu32	0.0355882	-0.0348235	0.0200588	0.0722353	-0.00894118	-0.0345882	-0.0295882
CGCTGGTGGGGGTTGAGATT	GGGAGGCCGCTGAAAACATC	SPAC32A11.03c	phx1	-0.100059	0.0182353	0.0670588	0.0368235	-0.0781176	-0.00276471	-0.0296471
CGCGGGGGTGATAGCTTGGT	GCTGGCAAAAGACGGGGAAC	SPAPB1A10.05	SPAPB1A10.05	-0.0544118	-0.00535294	-0.0740588	0.014	0.0407059	-0.0197059	-0.0297059
GTTATGCGAGGGTGGGCTTT	GATTGTGCCGCATGAGGTCG	SPBC12C2.05c	bzz1	-0.0102941	-0.0557059	-0.0847059	-0.0578235	0.0567647	-0.0475882	-0.0297647
CTCTCCCCGTTTGCGCATTC	AGTTTCACCCCGACCGCGCT	SPBC25B2.06c	btb2	-0.0517059	-0.0220588	-0.0226471	0.0495294	-0.0716471	-0.0208235	-0.0298235
AGCGTGAGGCGGTTCGGTTA	CCCAATCGCCCAGCCCTTTT	SPBC1604.16c	SPBC1604.16c	0.0378235	-0.0168235	0.0164706	0.0315882	0.0317647	-0.00452941	-0.0299412
	CCGGTTTTGCCCCACGTTTG	SPBC21C3.01c	vps13a	-0.00976471	0.0472941	0.0304706	0.0754118	0.00358823	-0.0224706	-0.0299412
AGCAATGAAAGGGCGGTGGT	ACATTCCCACCACGCCTCCA	SPBC2G2.15c	mrm2	0.140882	0.177353	0.249118	0.157529	0.0138235	-0.0400588	-0.0301176
CCCGCCTTGCCTCTCCTCCT	TGGGGGGGTGGGTTCAAGTG	SPAC1805.15c	pub2	0.0499412	0.000470588	0.0345294	-0.076	-0.0454118	-0.0394118	-0.0301765
CATTCCCGCAAACGCAGCCT	GCAGGGCGGTGTGATGGATA	SPCC4G3.02	aph1	-0.0186471	0.0313529	-0.0444706	-0.068	-0.175824	0.0315294	-0.0303529
CCTCTGGCCCTGAAATCCCC	TGTTCAACGCCCCCACGAAT	SPBC25B2.01	SPBC25B2.01	-0.0535882	-0.0842353	-0.104059	-0.189059	-0.0518235	-0.0664706	-0.0303529
TTTGCTCGAATGTGCGTCTC	TGCCAAATCACCAGCCCTCA	SPBC215.03c	csn1	-0.12	-0.042	-0.168941	-0.205235	-0.0213529	0.0229412	-0.0304706
	CGGAACGCAAGCACCACACG	SPAC16E8.17c	SPAC16E8.17c	-0.0532941	0.0267647	-0.0351765	0.0622353	-0.0393529	-0.00894118	-0.0305294
TCGGGTGGCAGGGTAGGAAG	AGGGGGATGCGTTGAGGGTG	SPBC25H2.05	egd2	-0.0951765	-0.002	0.0205294	0.0258824	-0.033	-0.0339412	-0.0305294
TGCAAAATGTGGGGCGAAAA	GGATAGGCGAAGCGAGACCG	SPAC11H11.02c	mug162	0.0213529	-0.00447059	-0.0167647	0.0318824	-0.0211765	-0.0228235	-0.0305882
GACTGAATGCCCGGAGCACC	CCAAACCGGCCGCAAGCTAG	SPAC4F8.08	mug114	-0.0178824	-0.0757647	0.0172941	-0.118882	-0.00111765	-0.0432941	-0.0306471
CAAAAAGGGGGAGCGCTGGT	CCGGCGCATCCAGTACACAC	SPAC823.03	ppk15	-0.0617647	-0.03	-0.00205882	-0.101941	-0.0308824	-0.0205882	-0.0307059
GGTAGCGGGGGGAACGTGGA	CTGAACACTTGACGCGCGCC	SPBP22H7.04	SPBP22H7.04	0.0118824	-0.035	0.120235	0.0423529	0.0821765	-0.0238824	-0.0308235
CTGGGGTGTATCGTGGTGCG	CGAAAGCGGGGGTGAATAGG	SPAC323.07c	SPAC323.07c	-0.0267059	-0.0598235	0.0174118	-0.0248235	-0.00770588	-0.0331765	-0.0308235
CACGAAGCCACCCCATACCG	GCACCCCGAGCAACAGGATT	SPAC17H9.03c	rdl1	0.078	-0.039	0.0712941	0.00505882	-0.000470588	-0.0149412	-0.0308824
AAGCTCGCCGCCCTCATATG	CGGTGAAGGGGGCATAGGGT	SPCC16C4.10	SPCC16C4.10	-0.186941	0.000176471	0.00347059	-0.072	-0.0257059	-0.0121765	-0.0310588
ACCTTGGGAGGGGGGGGACT	GAAGGTCAAAACCGGCGGGA	SPBC216.01c	SPBC216.01c	-0.0384118	0.112706	-0.0574706	-0.0226471	-0.00988235	0.0493529	-0.0312353
TTGTAGGGGACATCGGGGGT		SPAC1751.01c	gti1	-0.105824	-0.105235	0.0121176	-0.0235882	-0.0393529	-0.0921765	-0.0312941
CGCCGCATAGCAGGCCAGTT	CTCCGCAAACCTCAGCCCGA	SPBC405.02c	SPBC405.02c		-0.0195294	-0.00664706	0.00588235		0.0112353	-0.0313529
GGCGGATGGGTACGGCAACA	CGCAGGCCCCAGAGATCCAA	SPCC1739.04c	SPCC1739.04c	-0.0715294	-0.0534118	-0.0107647	-0.0717647	0.0444118	-0.0304706	-0.0313529
TTGTAAACGCCGGGGGTAGG		SPAC3A11.02	cps3		-0.00482353	0.116824	0.0481765		-0.0424706	-0.0313529
CTTCCCCCCCTCGTATGGCT	CTGGCTCGGGTGAAAGGGGA	SPBC215.14c	vps20	0.126588	-0.00976471	-0.021	0.0270588	-0.0784118	0.0137059	-0.0314118
GCAGCCCCAACATTTCCAGC	GCGGCGAAGGGGACACAGAG	SPAC31A2.02	trm112	-0.161588	-0.102941	-0.139471	-0.197824	-0.0753529	0.0914118	-0.0315294
CCCTGTTGGGGCCTTGATGT	GGGGAGCGAGGTCAAGGTGA	SPBC17D1.07c	SPBC17D1.07c	-0.0324118	-0.0475882	-0.0134118	-0.0281765	-0.000529412	-0.0117059	-0.0315294
	AGCGGAGCAGGAGTGGGTGG	SPAC17D4.03c	cis4	-0.0510588	-0.0704706	-0.0762353	0.0335882	0.0511765	-0.0324118	-0.0315294
TCATCCGCGACGCCTAGAGT		SPAC57A10.06	mug15	-0.00947059	0.011	0.0267647	0.0907059	-0.00288235	-0.0563529	-0.0315294
GGAGAAGGCGGGAGGTGGAG	ACTTCACCCTGCCGCGACAC	SPCC16C4.01	sif2	0.0147059	-0.00582353	-0.0111176	-0.121882	-0.0180588	-0.0324706	-0.0315882
TGCTGTTCCTATGTCGCGCG	GCGGGGAATGAACAGGGCTC	SPBC2G2.08	ade9	-0.0281765	-0.0443529	-0.0178824	-0.0652353	0.0143529	-0.0594706	-0.0315882
AACCGAACGATCAGCCCAGG	GGAGCGAAAGGCGAGCACAG	SPBC18E5.11c	edc3	-0.124118	-0.0590588	0.0204706	0.00141176	-0.0637059	-0.0928235	-0.0317059
TGGTGCGTAGGAGCGAGAAT	ACGGGGCTTGCTCATTGCTG	SPAC23A1.02c	SPAC23A1.02c	-0.134588	-0.0217059	0.0382941	-0.0419412	-0.0661176	-0.0155882	-0.0317647
	AACGGCAAGGGGGTCTGATG	SPAC26F1.09	gyp51	-0.0683529	0.121706	0.0839412	-0.000705882	-0.079	-0.0992941	-0.0318824
	ACTGTGAAGCGGACTGCGAT	SPBC725.15	ura5	0.0967647	-0.0254118	-0.131294	-0.0369412	0.0723529	0.0435294	-0.0319412
GACTACGAGGCATGGGCGCA	GGGCAGCGAAAGAGTAGGCG	SPAPB21F2.03	SPAPB21F2.03	-0.00811765	-0.00982353	0.0143529	-0.0404118	-0.0857059	-0.0221765	-0.0319412
GCAACAAGGAGACGGGGCAG	AGGGAGGGGTTGGGGGTAAA	SPAC13A11.05	SPAC13A11.05	0.170235	0.278059	0.202647	0.239059	-0.0747059	-0.0238235	-0.032
CAACCCGCCAAACTCGATCC	TGGCGTTCGGTGCTAGCGGT	SPBC16G5.11c	bag101	0.00452941	-0.0145882	0.00164706	0.0282353	-0.0454118	-0.0259412	-0.0321176
CGCCCGCTGCTGAATGCTTT	CGCAGAAACAGGGGACAGGG	SPAC823.09c	SPAC823.09c	-0.104353	-0.0233529	-0.0624706	-0.0991176	-0.104412	0.00741176	-0.0321765
GGCAAGAAGGTGCGGGGTTG	CCGACGACCCCACCGCTACA	SPBC428.12c	SPBC428.12c	0.0441765	0.0670588	0.0905294	0.113706	5.88e-05	-0.0378235	-0.0321765
AACTGCTGGCTCTGGTGCCC	ACCGACGCCACTCACCAAGC	SPAC23H4.02	ppk9	0.0350588	0.087	0.0847647	-0.0197647	-0.0544706	0.0358235	-0.0322353
AAGCCGTCCCTACGTAATGT	GCACGCCCAAGCAATGATCC	SPCC16A11.16c	rpn1302	0.00182353	-0.0154118	-0.0335882	0.0118235	0.0276471	-0.00770588	-0.0322353
	CGCGCACGGGTATGTTTGGG	SPAC17A5.11	rec12	-0.0368824	0.0334118	0.0658235	0.0585294	-0.0788824	-0.0768235	-0.0324118
TCCGTGTTGCGCGGTCTCAG	GCTCATTCTGCTACGGCGCA	SPAC4F10.14c	btf3	-0.118412	-0.0173529	-0.0427059	-0.0714706	-0.0172941	-0.003	-0.0324706
GCATCACGCACCTCCCTCCA		SPCC584.16c	SPCC584.16c		0.131412	-0.0475294	-0.00741176		0.102412	-0.0325294
CCGCAGTGCACCCTTCCCAT	TGCTAGTTCCGTCGAGGCCC	SPAC664.04c	rps1602	-0.0743529	0.0467647	-0.110529	-0.119706	0.001	-0.0434706	-0.0325294
CGGGGTGAGGCAAGGCAGTA	TGGGGGTGAATTCGCGATGA	SPCC1393.05	ers1	0.0167059	-0.0530588	-0.142	-0.135	0.166412	-0.0522353	-0.0327059
AGTGAACCCCCGAGCAAGCC	GGGGGCTCGCTGTTCCACCT	SPAC56F8.09	rrp8	-0.0342353	-0.0652353	-0.0671176	-0.0468235	0.0151765	-0.0996471	-0.0327059
CGTCTCGCTATTGCCCGTCG	GCGAGGGACCAAAGAGGTGG	SPCC550.11	SPCC550.11	0.0744706	0.0132353	0.00347059	-0.00970588	0.033	-0.0145294	-0.0327647
TTGGCCCCGCGGACGTGTAA	CCTGCTGGCCGGGATAGCCT	SPAC19B12.10	sst2		0.153706	0.00688235	0.161412		-0.0725882	-0.0327647
CGACGGGCGAGTAAAATGGG		SPAC13C5.04	SPAC13C5.04	0.0362353	-0.0181176	-0.0142353	-0.00694118	0.0301176	-0.00811765	-0.0328824
CCCTCCAAGCGCAGAAGATT	TGGGGGGATGAGGGAGGTTG	SPCC663.17	wtf15	-0.0486471	0.0367647	0.0643529	0.0527059	-0.0681765	0.0190588	-0.0329412
TGCAAGGGGTGCGGTCAGTC	CGCCGCGGAGGTAATAACGT	SPAC3F10.18c	rpl4102		0.0108235	-0.0655294	-0.0695294		-0.0111765	-0.0329412
ACCCCGCAACCCAACATTCA	CCGGAGCTGTCCCTGCAGAG	SPCC11E10.03	mug1	0.0398235	-0.0628235	0.0108824	0.0488824	-0.00923529	-0.0125294	-0.033
GTCTAGGGCCGGAAGCGTTT	GTGGGGAGATGCGGAAGTCG	SPBC8E4.05c	SPBC8E4.05c	-0.0215882	0.0347059	-0.0428824	-0.00729412	-0.210882	0.0165882	-0.0330588
TGGACCCGCGGCTTTATAGG	AGGGGGCAAGGCGACGTGTA	SPAC1F3.06c	spo15	-0.0365882	0.0372941	0.0414706	-0.0133529	0.0127647	0.0131765	-0.0330588
ACCCCTACCGCCAACCGAAT	CCCTCGGTCATTCTACGCCC	SPBC1D7.05	byr2	0.0115294	-0.00329412	0.0147059	-0.0121176	-0.0149412	0.0155294	-0.0331176
CCGTGGCCCTTTCTTCCGTT	CCGTGTGGGTTGATGCGCTA	SPBC839.07	ibp1	-0.113235	-0.00229412	-0.0568824	-0.0648235	-0.00929412	-0.019	-0.0331765
CACCCCCTCCTCGCCATCTG	TGCAACCCCCATGACTCCAT	SPAC4G9.09c	arg11	-0.0384118	0.00176471	0.0441765	0.0371176	-0.0408235	-0.0132941	-0.0332941
TCTTGCGTCCCGTTCCCAGC	CTTTAGAAGGCCGCACCCCA	SPAC57A10.10c	sla1	-0.0857059	-0.0786471	-0.177294	-0.123706	-0.00647059	-0.0537059	-0.0332941
ATGGCGTGACAATGAGGGGC	CCCGTCTCCACTCCCACCGT	SPAC637.03	SPAC637.03		-0.0177059	0.0704118	0.0478824		-0.0158824	-0.0333529
TAGGTCTCGGTGGGGTCGCG	GGAGGGCGCGCAGTGAACAG	SPBC16D10.03	pgp2	0.140588	-0.0513529	-0.0133529	-0.00482353	-0.0676471	-0.0273529	-0.0333529
ATCTGTTTACCCCGCGTGGG	ACAGCGCGGGACATTCTCAA	SPAC4D7.05	sum1	-0.144	0.0434706	-0.108529	-0.234706	-0.107176	0.0591765	-0.0334118
ACTGGGGCATTTGGAGGCTG	CAGTGCCCAAGCCCACACCC	SPAC3G9.05	SPAC3G9.05	-0.0402353	-0.0437059	-0.0247647	-0.0561765	-0.00852941	-0.0203529	-0.0334118
CTACACGGAGTGGCGGCATG	AACGTCCGAATCCGCCCAGC	SPBC543.02c	SPBC543.02c	0.0402353	0.0324706	0.0258824	0.046	-0.0129412	0.00329412	-0.0334706
ACGGTTGGGGGGTCCATCAT	CTCTGTGGGCTGTGGAGCGA	SPBC26H8.09c	snf59	0.051	0.221412	0.135588	0.121529	-0.0385294	-0.05	-0.0334706
AGGGCTCACTGATCAGAGCG	GGGTTTACGCCGGATCAGGT	SPAC17A5.18c	rec25		-0.0798824	-0.0154706	0.0207647		-0.0225882	-0.0335882
CGAAAACCCGCGGGAATACC	ACCGGGGCGACATCATCCTA	SPAC2C4.06c	SPAC2C4.06c	0.0301765	0.0126471	0.00352941	-0.0138824	0.0675882	-0.00947059	-0.0338824
ATGGAGGGGGGGATCGTTCA	TATTGTAGCACGGCGCGGGT	SPBC725.04	SPBC725.04	0.00370588	-0.0201765	-0.00164706	-0.0332353	0.0745294	-0.0191176	-0.0338824
TCCCGCGGCATACTTCTCAG	GCAAGAATGGGCGAAACGGT	SPAC25B8.15c	SPAC25B8.15c	-0.0398235	-0.0424118	-0.00741176	-0.022	-0.0535294	-0.0164118	-0.0339412
CGCCGCCAGGGTCCAACTAC	CGCACATGGAAGCGCAATCC	SPAC12B10.07	acp1	0.144235	0.0616471	0.147647	0.227706	-0.000470588	0.0360588	-0.034
TACTACGTCCGGCAGCGCTA	TTCGTGGCGTCAGACAGACG	SPAC1786.04	SPAC1786.04		-0.0516471	-0.0535294	-0.0309412		-0.00582353	-0.034
GTCCCCATTCGGCCAACCCT	AACGGCAATATATCGGGCGC	SPCC1672.12c	get4	-0.0504118	-0.00723529	0.0386471	0.024	-0.100647	0.0311176	-0.0341765
GGCGATTTAAAGGGGGCACC	GGGGAACAGCTGGGAACCGG	SPBC16G5.13	ptf2	-0.0849412	-0.0367059	-0.0535294	-0.0474706	-0.0237059	0.0177647	-0.0341765
CACACCCGACCACACCCGAA	AGGCAACCGGAGAGGCGAGC	SPBC29A10.06c	ely5	-0.00670588	0.0672353	0.0386471	0.0328235	-0.0619412	-0.0515294	-0.0341765
[truncated: 903 more rows]
