# Supplementary material for: Global Fitness Profiling Identifies Arsenic and Cadmium Tolerance Mechanisms in Fission Yeast
Source: G3 (Bethesda). 2016 Aug 22;6(10):3317–33. doi: 10.1534/g3.116.033829 (PMC5068951; doi:10.1534/g3.116.033829)
Supplement: Supplemental Material [file supp_g3.116.033829_TableS3.xlsx]

## Sheet: CdSO4 sensitive
Systematic ID	Gene name	GI score_0427_CdSO4-5uM	GI score_1026s1_CdSO4-5uM	GI score_1026s2_CdSO4-3uM	GI score_1026s2_CdSO4-5uM	Average rank 1026	Spot Assay (μM CdSO4)	expressivity	Newy annotated Cd sensitive	Description	S cerevisiae	Systemic ID	Human	Cd-sensitive in S.cerevisiae
SPAC1782.11	met14	0.366706	0.688176	0.672118	0.792647	1.33333		high		adenylyl-sulfate kinase (predicted)	MET14	YKL001C	PAPSS1/PAPSS2
SPAC3F10.04	gsa1	0.609882	0.581647	0.582765	0.724235	3		high		glutathione synthetase large subunit Gsa1	GSH2	YOL049W	GSS	+
SPAC4D7.06c	met8	0.587941	0.680412	0.522118	0.655706	3.33333		high		siroheme synthase (predicted)	MET8	YBR213W		+
SPCC737.06c	gcs2	0.782294	0.677588	0.532765	0.594471	3.66667		high	yes	glutamate-cysteine ligase regulatory subunit (predicted)			GCLM
SPBC660.10	mef2	0.504	0.521824	0.386	0.467824	9		high	yes	mitochondrial translation elongation factor G (predicted)	MEF2	YJL102W	GMF2
SPCC737.09c	hmt1	0.346235	0.422353	0.419118	0.453118	10.6667		high		ATP-binding cassette-type vacuolar membrane transporter Hmt1			ABCB6
SPBC660.11	tcg1	0.271294	0.417118	0.402706	0.559824	10.6667		high	yes	single-stranded telomeric binding protein Tgc1	RNP1	YLL046C	CIRBP/RBM3
SPBC27.08c	sua1	0.546529	0.572765	0.372412	0.445176	11.3333		high		sulfate adenylyltransferase	MET3	YJR010W
SPAC1952.05	gcn5	0.198765	0.527353	0.334647	0.431353	15.6667		high		SAGA complex histone acetyltransferase catalytic subunit Gcn5	GCN5	YGR252W	KAT2A/KAT2B	+
SPBC1685.06	cid11	0.418647	0.362941	0.372235	0.437647	19		high	yes	poly(A) polymerase Cid11 (predicted)			PAPD4/ZCCHC11/ZCCHC6
SPBC28F2.10c	ngg1	0.342176	0.394176	0.360941	0.409059	19.6667		high		SAGA complex subunit Ngg1	NGG1	YDR176W	TADA3	+
SPAPB1A11.01	mfc1	0.379176	0.468706	0.306	0.380647	22.3333		high	yes	copper membrane transporter
SPAC17H9.11	gmf1	0.279412	0.313176	0.400765	0.400529	22.6667		high	yes	cofilin/tropomyosin family Glia Maturation Factor homolog Gmf1	AIM7	YDR063W	GMFB/GMFG
SPBP16F5.03c	tra1		0.313647	0.348647	0.461294	22.6667		high	yes	SAGA complex phosphatidylinositol pseudokinase Tra1	TRA1	YHR099W	TRRAP
SPAC1F8.06	fta5	0.343353	0.320118	0.364706	0.414765	23.3333		high	yes	cell surface glycoprotein
SPAC1D4.03c	aut12	0.455235	0.415529	0.311	0.396235	24		high	yes	autophagy associated protein Aut12 (predicted)	MON1	YGL124C	MON1A/MON1B
SPAC1556.03	azr1	0.343235	0.383765	0.309647	0.417588	24.3333		high	yes	serine/threonine protein phosphatase Azr1	PTC7	YHR076W	PPTC7	+
SPAC3A11.07	nde2	0.443647	0.450647	0.338471	0.303882	29.6667		hihg	yes	NADH dehydrogenase (predicted)	NDE1	YMR145C
SPAC9.02c	SPAC9.02c	0.485	0.424882	0.262059	0.388647	31		high		polyamine N-acetyltransferase (predicted)	PAA1	YDR071C	AANAT
SPAC13G7.06	met16	0.506176	0.289059	0.356647	0.361176	31		high		phosphoadenosine phosphosulfate reductase	MET16	YPR167C		+
SPAC17A5.10	hua1	0.547588	0.275	0.377353	0.360176	32		high	yes	conserved fungal protein	HUA1	YGR268C
SPAC17C9.13c	cut8	0.195529	0.338	0.287	0.361	32.6667		high		tethering factor for nuclear proteasome Cut8	STS1	YIR011C
SPAC22E12.04	ccs1	0.174176	0.384059	0.249471	0.371235	37.6667		high	yes	superoxide dismutase copper chaperone Ccs1	CCS1	YMR038C	SOD1/SOD3	+
SPAC25G10.03	zip1		0.506118	0.453824	0.215647	37.6667		high		transcription factor Zip1	MET4/MET28	YNL103W/YIR017C		+
SPBC24C6.08c	bhd1	0.101294	0.219	0.400941	0.374529	40.3333		high	yes	folliculin ortholog Bhd1	LST7	YGR057C	FLCN
SPBC30B4.04c	sol1	0.134647	0.368588	0.240824	0.371882	40.6667		high		SWI/SNF complex subunit Sol1	SWI1	YPL016W	ARID1A/ARID1B
SPAC1071.12c	stp1	0.292412	0.309059	0.302824	0.312235	41.6667		high	yes	dual specificity phosphatase Stp1	LTP1	YPR073C	ACP1
SPAC3H5.11	SPAC3H5.11	0.0402941	0.332765	0.280765	0.294176	43.6667		high	yes	NAD/NADH kinase (predicted)	UTR1/YEF1	YJR049C/YEL041W	NADK
SPAC29B12.03	spd1	0.355059	0.357412	0.260353	0.327706	44.3333		high	yes	ribonucleotide reductase (RNR) inhibitor	DIF1	YLR437C		+
SPBC365.11	grp1	0.204412	0.272765	0.299	0.320118	47.3333		high	yes	GRIP domain protein (predicted)	IMH1	YLR309C
SPBC1921.07c	sgf29	0.322412	0.277235	0.299	0.293353	48.3333		high		SAGA complex subunit Sgf29	SGF29	YCL010C	CCDC101
SPCC1827.02c	pcy1		0.220765	0.278824	0.435941	48.6667		high	yes	cholinephosphate cytidylyltransferase (predicted)	PCT1	YGR202C	PCYT1A/PCYT1B
SPAC5H10.11	gmh1	0.249824	0.264118	0.305824	0.311588	48.6667		high	yes	alpha-1,2-galactosyltransferase Gmh1 (predicted)	MNN10/MNN11	YDR245W/YJL183W		+
SPAC3H1.10	pcs2	0.265118	0.418882	0.248	0.264647	50.3333		high		phytochelatin synthetase
SPBC15C4.04c	SPBC15C4.04c	0.108765	0.272706	0.284176	0.304294	50.3333		medium	yes	amino acid permease (predicted)	HNM1/UGA4/TPO5	YGL077C/YDL210W/YKL174C
SPCC1620.11	nup97	0.143882	0.277118	0.237176	0.355647	53.3333		medium	yes	nucleoporin Nic96 homolog	NIC96	YFR002W	NIC96
SPCC18.04	pof6	0.201294	0.213294	0.311882	0.334529	55		medium	yes	F-box protein Pof6	RCY1	YJL204C	EXOC5
SPAPB1A11.04c	mca1	0.138941	0.196529	0.349059	0.335059	56.3333		medium	yes	transcription factor (predicted)
SPCC31H12.05c	sds21	0.0278824	0.178882	0.355294	0.350176	62.3333		medium	yes	serine/threonine protein phosphatase Sds21	GLC7	YER133W	PPP1CA/PPP1CB/ PPP1CC
SPBC2G2.10c	mug110	0.302294	0.240588	0.223529	0.329412	64.3333		medium	yes	sequence orphan
SPAC9G1.07	SPAC9G1.07	0.202294	0.211412	0.267765	0.326647	65.3333		medium	yes	sequence orphan
SPAC31A2.11c	cuf1	0.184353	0.208706	0.312412	0.264529	66		medium		nutritional copper sensing transcription factor Cuf1	HAA1,CUP2, MAC1	YPR008W/YGL166W/YMR021C		+
SPCC24B10.11c	mft1		0.165294	0.268294	0.447765	70.6667		medium	yes	THO complex subunit 7 Mft1 (predicted)	MFT1	YML062C	THOC7
SPAC12B10.13	gid8		0.198882	0.386353	0.221353	71		medium	yes	GID complex subunit Gid8 (predicted)	GID8	YMR135C	GID8
SPBC1604.03c	SPBC1604.03c	0.396294	0.213647	0.241353	0.296176	71.6667		medium	yes	conserved fungal protein
SPBC609.02	ptn1	0.127765	0.168471	0.376588	0.265235	75		medium	yes	phosphatidylinositol-3,4,5-trisphosphate3-phosphatasePtn1	TEP1	YNL128W	PTEN/TPTE2/PTENP1/TPTE
SPCC126.04c	sgf73	0.247824	0.246882	0.203706	0.284412	75.6667		medium		SAGA complex subunit Sgf73	SGF73	YGL066W	ATXN7L1/ATXN7/ATXN7L2	+
SPAC13A11.05ysp2	ysp2	0.170235	0.278059	0.202647	0.239059	80.6667		low	yes	peptidase family M17			LAP3
SPCC594.06c	vsl1	0.192176	0.213471	0.263824	0.225882	80.6667		low		vacuolar SNARE Vam7 (predicted)	VAM7	YGL212W	STX8	+
SPBC215.05	gpd1	0.119765	0.174294	0.277529	0.278706	81.3333		low	yes	glycerol-3-phosphate dehydrogenase Gpd1	GPD1	YDL022W	GPD1/GPD1L
SPAC1250.05	rpl3002	0.182765	0.166412	0.231	0.210529	110.333		low	yes	60S ribosomal protein L30 (predicted)	RPL30	RPL30	RPL30
SPAC30C2.02	mmd1	0.476176	0.214941	-0.0702941	-0.00147059		5	high		deoxyhypusine hydroxylase (predicted)	LIA1	YJR070C	DOHH
SPAC4G9.13c	vps26	0.448294	0.00652941	-0.105353	0.0262941		5	high	yes	retromer complex subunit Vps26	PEP8	YJL053W	VPS26A/ VPS26B	+
SPCC162.05	coq3	0.425941	0.160647	0.165941	0.0574118		5	high		hexaprenyldihydroxybenzoate methyltransferase Coq3	COQ3	YOL096C	COQ3
SPAC24B11.06c	sty1	0.305	0.261588	-0.105706	0.0785882		5	high		MAP kinase Sty1	HOG1	YLR113W	MAPK14	+
SPAC1F7.08	fio1	0.270059	0.0276471	0.185471	0.0624118		5	high	yes	iron transport multicopper oxidase Fio1	FET3/FET5/ GMC1	YMR058W/YFL041W/YDR506C		+
SPBC36.04	cys11	0.266765	0.130941	0.0431765	0.0956471		5	high		cysteine synthase	YGR012W	YGR012W
SPAC6F6.01	cch1	0.239647	0.238471	0.138647	0.241647		5	high	yes	calcium ion channel Cch1	CCH1	YGR217W	NALCN
SPBC106.17c	cys2	0.415294	0.454882	0.186588	0.223941		5	high	yes	homoserine O-acetyltransferase (predicted)
SPCC1739.06c	met1	0.606765	0.419529	0.170941	0.356941		5	high		uroporphyrin methyltransferase (predicted)	MET1	YKR069W		+
SPAC1071.02	mms19	0.238765	0.235059	0.136118	0.346294		5	high		TFIIH regulator Mms19	MET18	YIL128W	MMS19L	+
SPBC1198.08	SPBC1198.08	0.280706	0.142706	0.220471	0.240941		5	high		dipeptidase Dug1 (predicted)	DUG1	YFR044C	CNDP1/CNDP2
SPBC23E6.08	sat1	0.297882	0.148235	0.211529	0.209471		5	high	yes	Golgi membrane exchange factor subunit Sat1 (predicted)	RGP1	YDR137W	RGP1	+
SPBC2G5.06c	hmt2	0.508	0.388471	0.116882	0.351765		5	high		sulfide-quinone oxidoreductase			SQRDL
SPBC36.06c	spo9	0.238118	0.316	0.119294	0.200647		5	high	yes	farnesyl pyrophosphate synthetase	ERG20	YJL167W	FDPS
SPBPJ4664.01	dps1	0.342176	0.224529	0.167765	0.211059		5	high	yes	decaprenyl diphosphate synthase subunit Dps1	COQ1	YBR003W	PDSS1
SPAC144.06	apl5	0.205529	0.0965294	0.261529	0.265529		5	high	yes	AP-3 adaptor complex subunit Apl5 (predicted)	APL5	YPL195W	AP3D1
SPAC24B11.09	mpc2	0.102588	0.280294	0.170294	0.200294		5	high	yes	mitochondrial pyruvate transmembrane transporter Mpc2 (predicted)	MPC2/MPC3	YHR162W/YGR243W	MPC2
SPAPB21F2.02	dop1	0.140176	0.227824	0.161588	0.147176		5	high	yes	Dopey family protein (predicted)	DOP1	YDR141C	DOPEY1/ DOPEY2
SPAPJ696.01c	vps17	0.196824	0.0342941	0.0161176	0.000235294		5	high		retromer complex subunit Vps17	VPS17	YOR132W	SNX1	+
SPCC24B10.08c	ada2		0.261941	0.163059	0.265059		5	high	yes	SAGA complex subunit Ada2	ADA2	YDR448W	TADA2A/TADA2B	+
SPCC4G3.04c	coq5	0.206353	0.143941	0.103647	0.185588		5	high		C-methyltransferase (predicted)	COQ5	YML110C	COQ5
SPAC19G12.11	coq9	0.189412	0.198529	0.186412	0.227588		5	high	yes	ubiquinone biosynthesis protein Coq9 (predicted)	COQ9	YLR201C	COQ9
SPAC1687.12c	coq4	0.396059	0.330529	0.198353	0.176824		25	medium		ubiquinone biosynthesis protein Coq4 (predicted)	COQ4	YDR204W	COQ4	+
SPAC6F12.03c	fsv1	0.369353	0.047	0.0893529	0.145765		25	medium	yes	SNARE Fsv1			STX8
SPBC13E7.03c	SPBC13E7.03c	0.352941	0.203412	0.0794118	0.208353		25	medium	yes	NA hairpin binding protein (predicted)	VTS1	YOR359W	FLJ10211
SPAC4A8.10	rog1	0.342	0.131941	0.0420588	0.167824		25	medium	yes	acylglycerol lipase (predicted)	LPL1/ROG1/	YOR059C/YGL144C/YDR444W/YDL109C
SPBC30B4.03c	adn1	0.304059	0.129882	0.0271176	0.128588		25	medium		adhesion defective protein	MFG1	YDL233W	LDB1/LDB2
SPCC777.13	vps35	0.299059	-0.0225882	-0.0666471	0.152176		25	medium	yes	retromer complex subunit Vps35	VPS35	YJL154C	VPS35	+
SPAC25H1.07	emc1	0.294176	0.109353	0.146	0.155529		25	medium	yes	ER membrane protein complex subunit Emc1 (predicted)	EMC1	YCL045C	EMC1
SPCC63.02c	aah3	0.262235	0.428765	-0.0245882	0.0865294		25	medium		alpha-amylase homolog Aah3
SPAC6F12.06	rdi1	0.258176	0.112	0.121706	0.232118		25	medium	yes	Rho GDP dissociation inhibitor Rdi1 (predicted)	RDI1	YDL135C	ARHGDIA/ARHGDIA
SPAC29A4.14c	SPAC29A4.14c	0.238118	0.139118	0.157118	0.192353		25	medium	yes	peroxin-3 peroxisome import protein (predicted)	PEX3	YDR329C	PEX3
SPAC10F6.06	vip1	0.237059	0.195294	0.068	0.144176		25	medium	yes	RNA-binding protein Vip1
SPAC823.05c	tlg2	0.218412	0.212588	0.112059	0.182176		25	medium	yes	SNARE Tlg2 (predicted)	SYN8/TLG2	YAL014C/YOL018C	STX16	+
SPBC13G1.08c	ash2	0.203824	0.227824	0.155765	0.243647		25	medium		Ash2-trithorax family protein	BRE2	YLR015W	ASH2L	+
SPBC31E1.02c	pmr1	0.183588	0.239176	0.0129412	0.260294		25	medium		type ATPase, calcium transporting Pmr1	PMR1	YGL167C	ATP2C1/ATP2C2	+
SPBC31F10.16	bch1		0.296	0.265	0.327941		25	medium	yes	ChAPs family protein (predicted)	BUD7/BCH1/CHS6/BCH2	YOR299W/YMR237W/YJL099W/YKR027W
SPAC631.01c	acp2	0.134471	0.0651176	0.319235	0.352647		25	medium	yes	F-actin capping protein beta subunit Acp2	CAP2	YIL034C	CAPZB
SPBC4F6.06	kin1	0.152882	0.242059	-0.0124118	0.357059		25	medium		microtubule affinity-regulating kinase Kin1	KIN1/KIN2	YDR122W/YLR096W	PRKAA1/ PRKAA2
SPBC651.11c	apm3	0.0595294	0.0658235	0.323706	0.253529		25	medium	yes	AP-3 adaptor complex subunit Apm3 (predicted)	APM3	YBR288C	AP3M1/AP3M2
SPAC15E1.06	vps29	0.244588	0.00329412	-0.00405882	0.0491176		25	medium		retromer complex subunit Vps29	VPS29	YHR012W	VPS29	+
SPAC1783.07c	pap1	0.235176	0.144176	0.067	0.205294		25	medium		transcription factor Pap1/Caf3	YAP1	YML007W		+
SPAC29B12.04	snz1	0.299471	0.185294	0.0962353	0.149882		200	low	yes	pyridoxine biosynthesis protein	SNZ1, SNZ2, SNZ3	YMR096W/YNL333W/YFL059W
SPAC2F7.10	akr1	0.247588	0.108176	0.284824	0.333824		100	low	yes	palmitoyltransferase Akr1 (predicted)	AKR1/AKR2	YDR264C/YOR034C	ZDHHC13/ZDHHC17	+
SPAC20G4.07c	sts1		0.323471	0.274412	0.455412		200	low	yes	C-24(28) sterol reductase Sts1	ERG4	YGL012W
SPAC17A5.01	pex6	0.096	0.0732941	0.211706	0.277471		100	low	yes	peroxin-6 (predicted)	PEX6	YNL329C	PEX6	+
SPAC17H9.13c	SPAC17H9.13c	0.225529	0.0968824	0.108824	0.237941		100	low	yes	glutamate 5-kinase (predicted)	PRO1/YHR033W	YDR300C/YHR033W	ALDH18A1	+
SPAC1952.03	otu2	0.131471	0.214471	0.243941	0.151353		100	low	yes	ubiquitin specific cysteine protease, OTU family, Otu2	OTU2	YHL013C	OTUD6A/OTUD6B
SPAC4D7.10c	spt20	0.539647	0.361176	0.191294	0.339235		100	low	yes	SAGA complex subunit Spt20	SPT20	YOL148C	SUPT20HL1/SUPT20HL2	+
SPAC57A10.14	sgf11		0.294	0.116588	0.128059		100	low	yes	SAGA complex subunit Sgf11	SGF11	YPL047W	ATXN7L3
SPBC17A3.10	pas4	0.132941	0.191353	0.109824	0.155471		100	low	yes	peroxisomal ubiquitin-protein ligase E3 (predicted)	PEX10	YDR265W	PEX10
SPBC2G2.02	syj1	0.177059	0.147176	0.235176	0.277059		100	low	yes	inositol-polyphosphate 5-phosphatase (synaptojanin homolog 1)	INP52	YNL106C	SYNJ1/SYNJ2
SPCC1442.04c	SPCC1442.04c	0.305118	0.427	0.171824	0.207765		100	low		meiotic recombination protein (predicted)	RMR1	YGL250W		+
SPCC16A11.07	coq10		0.162176	0.156059	0.112529		100	low		mitochondrial ubiquinone binding protein Coq10	COQ10	YOL008W	COQ10A/COQ10A
SPBC887.13c	cem1	0.314765	0.206353	0.0216471	0.242471		100	low	yes	3-oxoacyl-[acyl-carrier-protein]-synthase condensing enzyme Cem1 (predicted	CEM1	YER061C	OXSM	+

## Sheet: Cd specfic genes
Systematic ID	Primary name	Annotation	GO (biological process category)
Metabolic process
SPAC4A8.10	rog1	acylglycerol lipase (predicted)	cellular lipid catabolic process
SPCC16A11.07	coq10	mitochondrial ubiquinone binding protein Coq10	cellular respiration
SPBC2G2.02	syj1	inositol polyphosphate phosphatase(synaptojanin homolog 1)	phosphatidylinositol-3,5-bisphosphate 5-phosphatase activity
SPAC17H9.13c	SPAC17H9.13c	glutamate 5-kinase	glutamate metabolic process
SPAC3H5.11	SPAC3H5.11	NAD/NADH kinase (predicted)	NAD metabolic process
SPBC215.05	gpd1	glycerol-3-phosphate dehydrogenase Gpd1	cellular response to osmotic stress;glycerol biosynthetic process
SPBC36.06c	spo9	farnesyl pyrophosphate synthetase	ergosterol biosynthesis
SPAC30C2.02	mmd1	deoxyhypusine hydroxylase	peptidyl-lysine modification to hypusine
SPCC1827.02c	pcy1	cholinephosphate cytidylyltransferase Pcy1 (predicted)	phosphatidylcholine biosynthetic process
Stress response and signalling
SPAC1071.12c	stp1	phosphotyrosine protein phosphatase	peptidyl-tyrosine dephosphorylation; signal transduction
SPAC1556.03	azr1	serine/threonine protein phosphatase Azr1	protein dephosphorylation;signal transduction
SPBC609.02	ptn1	phosphatidylinositol-3,4,5-trisphosphate 3-phosphatase	signal transduction
SPAC6F12.06	SPAC6F12.06	Rho GDP dissociation inhibitor Rdi1	small GTPase mediated signal transduction
Gene expression and Regulation
SPBC660.11	tcg1	single-stranded telomeric binding protein Tgc1	telomere maintenance
SPCC126.04c	sgf73	SAGA complex subunit Sgf73	chromatin modification, chromatin remodeling
SPAC25G10.03	zip1	transcription factor Zip1	gene-specific transcription from RNA polymerase II promoter
SPAC1783.07c	pap1	transcription factor Caf3	cellular response to oxidative stress
SPBP16F5.03c	tra1	SAGA complex phosphatidylinositol kinase	chromatin remodeling
SPBC1921.07c	sgf29	SAGA complex subunit Sgf29	chromatin remodeling
SPBC28F2.10c	ngg1	chromatin remodeling complex subunit Ngg1	chromatin remodeling
SPAC1952.05	gcn5	histone acetyltransferase Gcn5	chromatin remodeling
SPCC24B10.08c	ada2	histone acetyltransferase complex subunit Ada2	chromatin remodeling
SPBC13G1.08c	ash2	Ash2-trithorax family protein	histone H3-K4 methylation
SPBC30B4.04c	sol1	SWI/SNF complex subunit Sol1	chromatin remodeling
SPAPB1A11.04c	mca1	transcription factor (predicted)	gene-specific transcription from RNA polymerase II promoter
SPCC24B10.11c	mft1	THO complex subunit 7 (predicted)	mRNA export from nucleus
SPAC29B12.03	spd1	ribonucleotide reductase (RNR) inhibitor	cellular protein localization
SPCC1442.04c	SPCC1442.04c	meiotic recombination protein (predicted)	reciprocal meiotic recombination
Transport
SPBC15C4.04c	SPBC15C4.04c	amino acid transmembrane transporter (predicted)	amino acid transmembrane transport
SPAC1D4.03c	aut12	autophagy associated protein Aut12	protein targeting to vacuole
SPCC737.09c	hmt1	vacuolar transmembrane transporter	phytochelatin transmembrane transporter ATPase activity
SPBC31E1.02c	pmr1	P-type ATPase, calcium transporting Pmr1	calcium transporting ATPase activity
SPAC6F6.01	cch1	calcium ion channel	calcium channel activity
SPCC18.04	pof6	F-box protein Pof6	endocytosis
SPAC1F7.08	fio1	iron transport multicopper oxidase Fio1	ferrous iron import across plasma membrane
SPAPB21F2.02	SPAPB21F2.02	Dopey family protein (predicted)	Golgi to endosome transport
SPBC31F10.16	bch1	ChAPs family protein (predicted)	Golgi to plasma membrane transport
SPBC24C6.08c	bhd1	folliculin/Birt-Hogg-Dube syndrome ortholog Bhd1	Golgi to plasma membrane transport
SPAC144.06	apl5	AP-3 adaptor complex subunit Apl5	Golgi to vacuole transport
SPAC6F12.03c	fsv1	Fission yeast Syntaxin homolog required for Vacuolar protein transport	Golgi to vacuole transport
SPBC651.11c	apm3	AP-3 adaptor complex subunit Apm3	Golgi to vacuole transport
SPCC594.06c	vsl1	vacuolar SNARE Vsl1/Vam7	Golgi to vacuole transport
SPAC823.05c	tlg2	SNARE Tlg2 (predicted)	vesicle-mediated transport
SPCC1620.11	nup97	nucleoporin Nic96 homolog	nucleocytoplasmic transport
SPBC23E6.08	sat1	Golgi membrane exchange factor subunit Sat1	retrograde transport, endosome to Golgi
SPAPB1A11.01	mfc1	copper transmembrane transporter	copper ion trasnmembrane transporter activity
SPBC365.11	SPBC365.11	GRIP domain protein (predicted)	vesicle-mediated transport
SPAC15E1.06	vps29	retromer complex subunit Vps29	retrograde transport, endosome to Golgi
SPCC777.13	vps35	retromer complex subunit Vps35	retrograde transport, endosome to Golgi
SPAC4G9.13c	vps26	retromer complex subunit Vps26	retrograde transport, endosome to Golgi
SPAPJ696.01c	vps17	retromer complex subunit Vps17	retrograde transport, endosome to Golgi
SPAC2F7.10	akr1	palmitoyltransferase Akr1 (predicted)	vesicle-mediated transport
Cell Wall and Cytoskeleton
SPAC17H9.11	gmf1	cofilin/tropomyosin family protein	actin cortical patch assembly
SPAC631.01c	acp2	F-actin capping protein beta subunit	mitotic cytokinesis
SPAC5H10.11	gmh1	alpha-1,2-galactosyltransferase Gmh1	fungal-type cell wall biogenesis
SPCC31H12.05c	sds21	serine/threonine protein phosphatase PP1 subfamily	protein dephosphorylation
SPBC4F6.06	kin1	microtubule affinity-regulating kinase Kin1	maintenanice of cell polarity regulating cell shape
SPBC30B4.03c	adn1	adhesion defective protein	positive regulation of cell-substrate adhesion
SPAC1F8.06	fta5	cell surface glycoprotein	cell adhesion
Protein Catabolic Process
SPAC25H1.07	emc1	ER membrane protein complex subunit	protein folding in endoplasmic reticulum
SPAC1952.03	otu2	ubiquitin specific cysteine protease	protein deubiquitination
SPBC1198.08	SPBC1198.08	dipeptidase Dug1	proteolysis
SPAC1250.05	rpl3002	60S ribosomal protein L30 (predicted)	cytoplasmic translation
SPAC12B10.13	gid8	GID complex subunit Gid8 (predicted)	proteasome-mediated ubiquitin-dependent protein catabolic process
SPAC13A11.05	ysp2	peptidase family M17 cytoplasmic leucyl aminopeptidase yspII (LAP yspII)	proteolysis
Unknown functions
SPAC10F6.06	vip1	RNA-binding protein Vip1
SPBC2G2.10c	mug110	Schizosaccharomyces specific protein Mug110
SPAC9G1.07	SPAC9G1.07	Schizosaccharomyces specific protein
SPBC1604.03c	SPBC1604.03c	conserved fungal protein
SPBC1685.06	cid11	poly(A) polymerase Cid11

## Sheet: Cd pombe vs cerevisiae 
Ruotolo Cd sensitive	Thorsen Cd sensitive	Serrero Cd sensitive	Jin Cd list EC50		S.cerevisiae Cd sensitive		Common Cd-sesnitive	34
YDL185W	YEL031W	YDR448W	YJL095W		YEL031W	726 mutants	YOL049W
YLR148W	YGL167C	YHR013C	YGR155W		YGL167C		YBR213W
YOR036W	YDR483W	YNL059C	YOL086C		YDR483W		YGR252W
YBL058W	YJL183W	YLR226W	YLR332W		YJL183W		YDR176W
YBL079W	YJR075W	YAL021C	YJR139C		YJR075W		YHR076W
YGL071W	YGL027C	YPR124W	YLR240W		YGL027C		YPR167C
YPL031C	YHL031C	YDR069C	YEL036C		YHL031C		YMR038C
YJR104C	YGL223C	YML008C	YBR112C		YGL223C		YIR017C
YDL047W	YLR268W	YLL043W	YLR331C		YLR268W		YLR437C
YGR155W	YGL206C	YGR252W	YFL031W		YGL206C		YDR245W/YJL183W
YKL139W	YHR079C	YEL046C	YHR030C		YHR079C		YMR021C
YLR025W	YDR027C	YOL049W	YFL032W		YDR027C		YGL066W
YPL254W	YJL029C	YJR139C	YAL016W		YJL029C		YFL041W/YMR058W
YDR069C	YDR484W	YEL044W	YJL101C		YDR484W		YGL212W
YJR102C	YHR012W	YMR038C	YOL148C		YHR012W		YJL053W
YDL005C	YJL053W	YDR176W	YPL050C		YJL053W		YLR113W
YDR135C	YOR069W	YKL113C	YLR337C		YOR069W		YKR069W
YJL101C	YOR036W	YDR195W	YLR148W		YOR036W		YIL128W
YFR036W	YNL297C	YOL143C	YJL183W		YNL297C		YDR137W
YKL213C	YDR323C	YDL020C	YHR079C		YDR323C		YOR132W
YOL049W	YCL008C	YBL058W	YGR167W		YCL008C		YDR448W
YDR195W	YDR486C	YLR034C	YDR245W		YDR486C		YDR204W
YHR108W	YJR102C	YJR104C	YAL021C		YJR102C		YJL154C
YIL009C-A	YKL002W	YHR008C	YLR268W		YKL002W		YOL018C/YAL014C
YBR127C	YKR035W-A	YBR081C	YNL140C		YKR035W-A		YLR015W
YEL027W	YLR025W	YOL148C	YER014C-A		YLR025W		YGL167C
YEL051W	YLR119W	YCR084C	YDL203C		YLR119W		YDR264C
YGL173C	YLR360W	YNL229C	YGR006W		YLR360W		YHR012W
YGR020C	YLR417W	YML007W	YJL176C		YLR417W		YNL329C
YGR105W	YMR077C	YDR135C	YFR019W		YMR077C		YDR300C
YHR060W	YNR006W	YBL099W	YER070W		YNR006W		YOL148C
YJL117W	YPL065W	YJL095W	YPL045W		YPL065W		YGL250W
YKL080W	YPL084W	YPL084W	YIL033C		YPL084W		YER061C
YKL119C	YPR173C	YMR275C	YDR135C		YPR173C		YML007W
YLR087C	YPL002C	YGR155W	YGR252W		YPL002C
YMR231W	YLR148W	YKL002W	YGR196C		YLR148W
YNR052C	YLR396C	YLR047C	YOL049W		YLR396C
YOR332W	YNL246W	YJL101C	YHL025W		YNL246W
YLR268W	YLL040C	YPL055C	YOR290C		YLL040C
YAL002W	YDR495C	YNL147W	YDR264C		YDR495C
YAL021C	YPR159W	YDR432W	YEL046C		YPR159W
YCL005W-A	YPL154C	YLR148W	YAL012W		YPL154C
YER145C	YAL002W	YDR323C	YGR262C		YAL002W
YFR019W	YGL212W	YMR231W	YDR136C		YGL212W
YGL212W	YLR322W	YPL031C	YBR081C		YLR322W
YGR092W	YOR332W	YJL136C	YEL029C		YOR332W
YIL039W	YML097C	YHR030C	YDL020C		YML097C
YJL095W	YFR019W	YLR025W	YML013C-A		YFR019W
YJL176C	YDR080W	YCR081W	YOL001W		YDR080W
YLR447C	YOR070C	YLR386W	YBR289W		YOR070C
YML008C	YBR131W	YLR447C	YDR448W		YBR131W
YNR006W	YML001W	YDR495C	YJR105W		YML001W
YPL045W	YDL077C	YPR173C	YDR300C		YDL077C
YPL084W	YPR167C	YML097C	YAL047C		YPR167C
YDR323C	YFR030W	YPL045W	YDR323C		YFR030W
YHR021C	YLR303W	YKL041W	YKL006W		YLR303W
YJR139C	YAL012W	YLR396C	YOR036W		YAL012W
YCR077C	YJL101C	YLR322W	YIL123W		YJL101C
YDL020C	YOL049W	YCR050C	YGR092W		YOL049W
YDR080W	YJR139C	YEL036C	YCR084C		YJR139C
YGR260W	YDR253C	YCR068W	YBR260C		YDR253C
YLR417W	YIR017C	YPR135W	YDR532C		YIR017C
YNR023W	YJR137C	YIR023W	YLR396C		YJR137C
YPL120W	YER091C	YBR179C	YJL179W		YER091C
YPR036W	YKR069W	YPL091W	YPL042C		YKR069W
YBR298C	YBR213W	YLL027W	YJL075C		YBR213W
YDR137W	YPL091W	YOR221C	YEL045C		YPL091W
YGL095C	YGL125W	YOR241W	YAL023C		YGL125W
YGR252W	YDR135C	YJL212C	YJL124C		YDR135C
YJL136C	YML007W	YCR077C	YMR038C		YML007W
YLR362W	YPL254W	YPL002C	YPR139C		YPL254W
YML007W	YGR252W	YOL115W	YLL043W		YGR252W
YMR038C	YDR448W	YDR027C	YKL041W		YDR448W
YOL051W	YOL081W		YHR039C-B		YOL081W
YOR079C	YOR360C		YPL271W		YOR360C
YOR141C	YAL024C		YPL089C		YAL024C
YOR323C	YIL065C		YPL254W		YIL065C
YPL129W	YDL045W-A		YLR320W		YDL045W-A
YBL025W	YDR175C		YDL160C		YDR175C
YBR021W	YDR204W		YLR027C		YDR204W
YDL077C	YER153C		YMR036C		YER153C
YDR432W	YER154W		YCR047C		YER154W
YGL244W	YGL219C		YML010C-B		YGL219C
YGR167W	YIL098C		YER061C		YIL098C
YKR001C	YKL003C		YDR069C		YKL003C
YKR035W-A	YKL150W		YBR171W		YKL150W
YLR027C	YNL003C		YLR386W		YNL003C
YLR360W	YIL070C		YNL080C		YIL070C
YMR275C	YPR004C		YKL002W		YPR004C
YOR106W	YIL006W		YMR205C		YIL006W
YPL002C	YKL016C		YGL250W		YKL016C
YPL065W	YKL055C		YLR292C		YKL055C
YBR279W	YLR069C		YIL107C		YLR069C
YCR045C	YOL027C		YOR198C		YOL027C
YCR079W	YPR024W		YGL070C		YPR024W
YDR017C	YMR064W		YER117W		YMR064W
YDR369C	YNL073W		YGR272C		YNL073W
YDR495C	YLR304C		YKL121W		YLR304C
YER083C	YDR197W		YDL133W		YDR197W
YER155C	YDR322W		YNL059C		YDR322W
YHR013C	YGR255C		YAL035W		YGR255C
YMR164C	YHR051W		YNL025C		YHR051W
YOL148C	YER141W		YJL063C		YER141W
YOL151W	YGL129C		YCR081W		YGL129C
YOR322C	YDR264C		YER118C		YDR264C
YPL042C	YMR275C		YPR133W-A		YMR275C
YBR081C	YEL062W		YGL206C		YEL062W
YCR081W	YNL229C		YBL093C		YNL229C
YIL090W	YOL089C		YOL081W		YOL089C
YIR033W	YDR276C		YLR407W		YDR276C
YJL053W	YPL042C		YDL013W		YPL042C
YKL002W	YNL025C		YLR226W		YNL025C
YKL041W	YDR443C		YNL220W		YDR443C
YLR119W	YBR162C		YJR145C		YBR162C
YLR386W	YJL140W		YAL040C		YJL140W
YNL147W	YCR081W		YDR442W		YCR081W
YOR069W	YBR279W		YCR044C		YBR279W
YBR036C	YGL025C		YPR072W		YGL025C
YBR128C	YGL070C		YMR060C		YGL070C
YCR084C	YGL244W		YLL002W		YGL244W
YDL067C	YLR226W		YER164W		YLR226W
YDL074C	YNL236W		YDL118W		YNL236W
YDR500C	YKL130C		YDR176W		YKL130C
YHL011C	YOR290C		YKL113C		YOR290C
YJL128C	YKR084C		YMR032W		YKR084C
YLL027W	YJL138C		YNL197C		YJL138C
YLL043W	YAL021C		YEL051W		YAL021C
YLR423C	YJR122W		YLL027W		YJR122W
YPL091W	YHL025W		YJL155C		YHL025W
YPL123C	YJL176C		YDL002C		YJL176C
YPR065W	YER111C		YLR052W		YER111C
YPR135W	YLR182W		YNL054W		YLR182W
YBR290W	YHR030C		YCL005W-A		YHR030C
YJR074W	YJL095W		YDL045W-A		YJL095W
YCR009C	YOR008C		YLR232W		YOR008C
YCR050C	YNL027W		YKL119C		YNL027W
YDR264C	YGL058W		YGR101W		YGL058W
YDR363W	YDR207C		YHL007C		YDR207C
YHL023C	YKL213C		YBL025W		YKL213C
YIL128W	YDL074C		YPL178W		YDL074C
YJL115W	YPL003W		YAL024C		YPL003W
YJL190C	YER151C		YPR067W		YER151C
YJR043C	YFR010W		YMR123W		YFR010W
YKL113C	YIL018W		YOL089C		YIL018W
YLR034C	YDL081C		YML095C-A		YDL081C
YMR032W	YPL090C		YDR477W		YPL090C
YPL055C	YJL201W		YJL186W		YJL201W
YPL099C	YHR129C		YMR156C		YHR129C
YHR039C-A	YPL269W		YEL062W		YPL269W
YMR202W	YER016W		YJL175W		YER016W
YNL280C	YCR002C		YIL160C		YCR002C
YPL234C	YJL042W		YDR495C		YJL042W
YDR027C	YPL024W		YDL001W		YPL024W
YDL006W	YAL047C		YDR359C		YAL047C
YGL148W	YBL007C		YDL106C		YBL007C
YKL006W	YBL031W		YOR093C		YBL031W
YML112W	YNL225C		YEL027W		YNL225C
YNL064C	YEL040W		YNR006W		YEL040W
YCR048W	YDL101C		YKL032C		YDL101C
YKL212W	YPL022W		YLR338W		YPL022W
YLR320W	YML032C		YJL115W		YML032C
YOL018C	YNL218W		YGR160W		YNL218W
YHR030C	YHR191C		CAF16		YHR191C
YMR021C	YGL168W		YOR104W		YGL168W
YMR058W	YML034W		YPL084W		YML034W
YPR124W	YNL197C		YML034W		YNL197C
YEL046C	YGR270W		YDR017C		YGR270W
YJL183W	YGR092W		YOR079C		YGR092W
YKR019C	YBR295W		YDL047W		YBR295W
YLR182W	YFL041W		YML033W		YFL041W
YPL121C	YMR058W		YGL066W		YMR058W
YPR133W-A	YLL051C		YAL014C		YLL051C
YAL026C	YLR228C		YNL070W		YLR228C
YBL007C	YNL280C		YBR127C		YNL280C
YBR289W	YER044C		YLL044W		YER044C
YDR207C	YGL019W		YJR117W		YGL019W
YMR077C	YDR300C		YHL009C		YDR300C
YNL229C	YDR408C		YLR069C		YDR408C
YNL325C	YGL026C		YGL058W		YGL026C
YOL060C	YHL023C		YLR370C		YHL023C
YOR357C	YHL044W		YDR509W		YHL044W
YPR173C	YJL088W		YER141W		YJL088W
YBR078W	YLR244C		YPR075C		YLR244C
YBR301W	YLR423C		YIL069C		YLR423C
YCL001W-A	YNL080C		YOR332W		YNL080C
YCL016C	YNL296W		YGL244W		YNL296W
YCR026C	YNL316C		YDR388W		YNL316C
YCR051W	YNR050C		YDL094C		YNR050C
YCR068W	YJL121C		YJR083C		YJL121C
YDR174W	YCR004C		YER014W		YCR004C
YDR176W	YDL038C		YDR057W		YDL038C
YDR388W	YDL039C		YKL213C		YDL039C
YDR448W	YDL040C		YHR060W		YDL040C
YER111C	YDL041W		YLR423C		YDL041W
YFR010W	YDR512C		YLL006W		YDR512C
YGL058W	YDR516C		YKL200C		YDR516C
YJR040W	YEL046C		YMR152W		YEL046C
YKR020W	YEL044W		YEL033W		YEL044W
YLL040C	YDR028C		YHR104W		YDR028C
YMR238W	YNL307C		YNL147W		YNL307C
YPR163C	YIL066C		YOR127W		YIL066C
YCL008C	YGR004W		YDL116W		YGR004W
YDL100C	YJL163C		YHL023C		YJL163C
YDR129C	YJL175W		YDR443C		YJL175W
YER151C	YJR032W		YER068W		YJR032W
YGL168W	YLR047C		YLR204W		YLR047C
YGR089W	YKL164C		YNL229C		YKL164C
YHR012W	YLR190W		YMR091C		YLR190W
YML103C	YLR225C		YIL053W		YLR225C
YMR022W	YMR191W		YIL098C		YMR191W
YNL080C	YNL079C		YLR304C		YNL079C
YNL148C	YPL097W		YIL018W		YPL097W
YPL176C	YOR003W		YFL013W-A		YOR003W
YAL042W	YPL208W		YJR104C		YPL208W
YBL051C	YDR281C		YJL052W		YDR281C
YBR166C	YNL097C		YPR076W		YNL097C
YBR296C	YOL001W		YIL125W		YOL001W
YCR087C-A	YLL043W		YHR026W		YLL043W
YDL203C	YLR113W		YJL187C		YLR113W
YDR140W	YJR104C		YFR010W		YJR104C
YDR317W	YER091C-A		YIL105C		YER091C-A
YDR423C	YGL218W		YJR075W		YGL218W
YFL031W	YBL086C		YER092W		YBL086C
YHR100C	YOR300W		YOR231W		YOR300W
YHR191C	YDR008C		YIL077C		YDR008C
YIL065C	YBL083C		YBR036C		YBL083C
YIL122W	YDR442W		YCR077C		YDR442W
YIL158W	YDR475C		YJL164C		YDR475C
YJR122W	YER068C-A		YGR180C		YER068C-A
YLL039C	YIL092W		YNL079C		YIL092W
YLR015W	YGL101W		YGR105W		YGL101W
YLR079W	YNR005C		YDR174W		YNR005C
YLR113W	YKR035C		FMP23		YKR035C
YLR192C	YML012C-A		YLR149C		YML012C-A
YLR248W	YGR206W		YLR425W		YGR206W
YLR262C	YNL046W		YPL163C		YNL046W
YML067C	YOL138C		YNR005C		YOL138C
YMR198W	YLR414C		YLR234W		YLR414C
YMR205C	YJL151C		YOR043W		YJL151C
YMR224C	YJL147C		YGR257C		YJL147C
YNR051C	YJL145W		YBL046W		YJL145W
YOR043W	YJL129C		YML010W-A		YJL129C
YOR080W	YJL118W		YKL003C		YJL118W
YOR089C	YJL119C		YIR017C		YJL119C
YPL166W	YJL117W		YOL060C		YJL117W
YPL187W	YJL115W		YMR003W		YJL115W
YPL188W	YJL082W		YOR364W		YJL082W
YPR024W	YJL065C		YOR322C		YJL065C
YPR131C	YJL057C		YJL046W		YJL057C
YJR118C	YJL056C		YNL084C		YJL056C
YKL057C	YLR006C		YNR052C		YLR006C
YLR068W	YML013C-A		YML007W		YML013C-A
YPL181W	YMR007W		YPR101W		YMR007W
YDR456W	YMR031C		YKL205W		YMR031C
YFL018C	YMR032W		YHL011C		YMR032W
YGR206W	YMR035W		YJL162C		YMR035W
YJL154C	YMR039C		YKL076C		YMR039C
YNL021W	YMR044W		YML035C-A		YMR044W
YNL136W	YMR140W		YGL038C		YMR140W
YOR068C	YMR141C		YKL054C		YMR141C
YOR132W	YMR143W		YLR139C		YMR143W
YAL010C	YMR147W		YPR070W		YMR147W
YBR164C	YMR148W		YIL045W		YMR148W
YBR171W	YMR150C		YGR219W		YMR150C
YBR173C	YMR161W		YMR216C		YMR161W
YCR027C	YMR202W		YJL150W		YMR202W
YCR036W	YMR205C		YMR097C		YMR205C
YDL081C	YMR231W		YIL159W		YMR231W
YDL160C	YMR251W-A		YOL121C		YMR251W-A
YDR469W	YMR256C		YLR190W		YMR256C
YER117W	YMR265C		YJR090C		YMR265C
YER164W	YMR269W		YNL284C		YMR269W
YGL025C	YOR139C		YEL044W		YOR139C
YHL019C	YOR140W		YLR300W		YOR140W
YHR008C	YPL207W		YFR048W		YPL207W
YIL015W	YPL206C		YAL056W		YPL206C
YIL053W	YPL203W				YPL203W
YJL004C	YPL202C				YPL202C
YJR125C	YPL201C				YPL201C
YKL011C	YPL120W				YPL120W
YLR039C	YEL007W				YEL007W
YLR095C	YEL057C				YEL057C
YML013W	YER014C-A				YER014C-A
YML024W	YER083C				YER083C
YML052W	YHR001W-A				YHR001W-A
YML071C	YHR010W				YHR010W
YML097C	YHR013C				YHR013C
YMR014W	YHR029C				YHR029C
YMR161W	YHR075C				YHR075C
YMR179W	YHR076W				YHR076W
YNL001W	YHR081W				YHR081W
YNL051W	YIL007C				YIL007C
YNL059C	YIL038C				YIL038C
YNL241C	YIL094C				YIL094C
YNL302C	YIL005W				YIL005W
YNL329C	YIL028W				YIL028W
YOR219C	YIL029C				YIL029C
YOR221C	YIL037C				YIL037C
YPL051W	YIL040W				YIL040W
YPL097W	YIL041W				YIL041W
YPL101W	YIL045W				YIL045W
YPL148C	YIL053W				YIL053W
YPL162C	YIL073C				YIL073C
	YIL077C				YIL077C
	YIL110W				YIL110W
	YCR020W-B				YCR020W-B
	YHL011C				YHL011C
	YLR370C				YLR370C
	YAL016W				YAL016W
	YJR090C				YJR090C
	YJR113C				YJR113C
	YJR117W				YJR117W
	YJL004C				YJL004C
	YJL006C				YJL006C
	YJR018W				YJR018W
	YKL201C				YKL201C
	YKR029C				YKR029C
	YKR085C				YKR085C
	YLR442C				YLR442C
	YNR052C				YNR052C
	YPR067W				YPR067W
	YCR084C				YCR084C
	YNL059C				YNL059C
	YCR094W				YCR094W
	YDR535C				YDR535C
	YDR540C				YDR540C
	YFL034C-A				YFL034C-A
	YFR032C				YFR032C
	YFR032C-A				YFR032C-A
	YFR047C				YFR047C
	YFR048W				YFR048W
	YGR219W				YGR219W
	YGR223C				YGR223C
	YGR240C				YGR240C
	YLR437C				YLR437C
	YLR438W				YLR438W
	YLR443W				YLR443W
	YLR444C				YLR444C
	YLR445W				YLR445W
	YMR174C				YMR174C
	YMR194C-A				YMR194C-A
	YNR061C				YNR061C
	YER122C				YER122C
	YER140W				YER140W
	YER187W				YER187W
	YOR306C				YOR306C
	YKL212W				YKL212W
	YKR001C				YKR001C
	YLR287C				YLR287C
	YLR338W				YLR338W
	YLR348C				YLR348C
	YLR374C				YLR374C
	YLR377C				YLR377C
	YPR060C				YPR060C
	YPR099C				YPR099C
	YKL011C				YKL011C
	YBL058W				YBL058W
	YBL094C				YBL094C
	YBR081C				YBR081C
	YBR097W				YBR097W
	YBR175W				YBR175W
	YDL047W				YDL047W
	YDL226C				YDL226C
	YDR195W				YDR195W
	YDR315C				YDR315C
	YDR320C				YDR320C
	YDR477W				YDR477W
	YGL071W				YGL071W
	YGL095C				YGL095C
	YGL115W				YGL115W
	YGL173C				YGL173C
	YGL209W				YGL209W
	YGL230C				YGL230C
	YGL241W				YGL241W
	YGL263W				YGL263W
	YGR027C				YGR027C
	YGR157W				YGR157W
	YHR147C				YHR147C
	YHR150W				YHR150W
	YHR152W				YHR152W
	YHR153C				YHR153C
	YHR156C				YHR156C
					YDL185W
					YBL079W
					YPL031C
					YGR155W
					YKL139W
					YDR069C
					YDL005C
					YFR036W
					YHR108W
					YIL009C-A
					YBR127C
					YEL027W
					YEL051W
					YGR020C
					YGR105W
					YHR060W
					YKL080W
					YKL119C
					YLR087C
					YCL005W-A
					YER145C
					YIL039W
					YLR447C
					YML008C
					YPL045W
					YHR021C
					YCR077C
					YDL020C
					YGR260W
					YNR023W
					YPR036W
					YBR298C
					YDR137W
					YJL136C
					YLR362W
					YMR038C
					YOL051W
					YOR079C
					YOR141C
					YOR323C
					YPL129W
					YBL025W
					YBR021W
					YDR432W
					YGR167W
					YLR027C
					YOR106W
					YCR045C
					YCR079W
					YDR017C
					YDR369C
					YER155C
					YMR164C
					YOL148C
					YOL151W
					YOR322C
					YIL090W
					YIR033W
					YKL041W
					YLR386W
					YNL147W
					YBR036C
					YBR128C
					YDL067C
					YDR500C
					YJL128C
					YLL027W
					YPL123C
					YPR065W
					YPR135W
					YBR290W
					YJR074W
					YCR009C
					YCR050C
					YDR363W
					YIL128W
					YJL190C
					YJR043C
					YKL113C
					YLR034C
					YPL055C
					YPL099C
					YHR039C-A
					YPL234C
					YDL006W
					YGL148W
					YKL006W
					YML112W
					YNL064C
					YCR048W
					YLR320W
					YOL018C
					YMR021C
					YPR124W
					YKR019C
					YPL121C
					YPR133W-A
					YAL026C
					YBR289W
					YNL325C
					YOL060C
					YOR357C
					YBR078W
					YBR301W
					YCL001W-A
					YCL016C
					YCR026C
					YCR051W
					YCR068W
					YDR174W
					YDR176W
					YDR388W
					YJR040W
					YKR020W
					YMR238W
					YPR163C
					YDL100C
					YDR129C
					YGR089W
					YML103C
					YMR022W
					YNL148C
					YPL176C
					YAL042W
					YBL051C
					YBR166C
					YBR296C
					YCR087C-A
					YDL203C
					YDR140W
					YDR317W
					YDR423C
					YFL031W
					YHR100C
					YIL122W
					YIL158W
					YLL039C
					YLR015W
					YLR079W
					YLR192C
					YLR248W
					YLR262C
					YML067C
					YMR198W
					YMR224C
					YNR051C
					YOR043W
					YOR080W
					YOR089C
					YPL166W
					YPL187W
					YPL188W
					YPR131C
					YJR118C
					YKL057C
					YLR068W
					YPL181W
					YDR456W
					YFL018C
					YJL154C
					YNL021W
					YNL136W
					YOR068C
					YOR132W
					YAL010C
					YBR164C
					YBR171W
					YBR173C
					YCR027C
					YCR036W
					YDL160C
					YDR469W
					YER117W
					YER164W
					YHL019C
					YHR008C
					YIL015W
					YJR125C
					YLR039C
					YLR095C
					YML013W
					YML024W
					YML052W
					YML071C
					YMR014W
					YMR179W
					YNL001W
					YNL051W
					YNL241C
					YNL302C
					YNL329C
					YOR219C
					YOR221C
					YPL051W
					YPL101W
					YPL148C
					YPL162C
					YOL143C
					YBL099W
					YEL036C
					YIR023W
					YBR179C
					YOR241W
					YJL212C
					YOL115W
					YOL086C
					YLR332W
					YLR240W
					YBR112C
					YLR331C
					YFL032W
					YPL050C
					YLR337C
					YDR245W
					YNL140C
					YGR006W
					YER070W
					YIL033C
					YGR196C
					YGR262C
					YDR136C
					YEL029C
					YJR105W
					YIL123W
					YBR260C
					YDR532C
					YJL179W
					YJL075C
					YEL045C
					YAL023C
					YJL124C
					YPR139C
					YHR039C-B
					YPL271W
					YPL089C
					YMR036C
					YCR047C
					YML010C-B
					YER061C
					YGL250W
					YLR292C
					YIL107C
					YOR198C
					YGR272C
					YKL121W
					YDL133W
					YAL035W
					YJL063C
					YER118C
					YBL093C
					YLR407W
					YDL013W
					YNL220W
					YJR145C
					YAL040C
					YCR044C
					YPR072W
					YMR060C
					YLL002W
					YDL118W
					YJL155C
					YDL002C
					YLR052W
					YNL054W
					YLR232W
					YGR101W
					YHL007C
					YPL178W
					YMR123W
					YML095C-A
					YJL186W
					YMR156C
					YIL160C
					YDL001W
					YDR359C
					YDL106C
					YOR093C
					YKL032C
					YGR160W
					CAF16
					YOR104W
					YML033W
					YGL066W
					YAL014C
					YNL070W
					YLL044W
					YHL009C
					YDR509W
					YPR075C
					YIL069C
					YDL094C
					YJR083C
					YER014W
					YDR057W
					YLL006W
					YKL200C
					YMR152W
					YEL033W
					YHR104W
					YOR127W
					YDL116W
					YER068W
					YLR204W
					YMR091C
					YFL013W-A
					YJL052W
					YPR076W
					YIL125W
					YHR026W
					YJL187C
					YIL105C
					YER092W
					YOR231W
					YJL164C
					YGR180C
					FMP23
					YLR149C
					YLR425W
					YPL163C
					YLR234W
					YGR257C
					YBL046W
					YML010W-A
					YMR003W
					YOR364W
					YJL046W
					YNL084C
					YPR101W
					YKL205W
					YJL162C
					YKL076C
					YML035C-A
					YGL038C
					YKL054C
					YLR139C
					YPR070W
					YMR216C
					YJL150W
					YMR097C
					YIL159W
					YOL121C
					YNL284C
					YLR300W
					YAL056W
