# Supplementary material for: Global Fitness Profiling Identifies Arsenic and Cadmium Tolerance Mechanisms in Fission Yeast
Source: G3 (Bethesda). 2016 Aug 22;6(10):3317–33. doi: 10.1534/g3.116.033829 (PMC5068951; doi:10.1534/g3.116.033829)
Supplement: Supplemental Material [file supp_g3.116.033829_TableS4.xls]

## Sheet: NaAsO2.sensitive
Systematic ID	Gene name	GI score_0427_NaAsO2-100uM	GI Score 1026s1_NaAsO2-100uM	GI Score 1026s1_NaAsO2-200uM	Average rank 1026	Spot Assay (μM NaAsO2)	Expressivity	Annotated as arsenic sensitive	Descriptions	Human	S cerevisiae	Systemic ID	As Sensitive S. cerevisiae
SPBC660.10	SPBC660.10	0.808353	0.633353	0.713	3		high		mitochondrial translation elongation factor G (predicted)	GMF2	MEF2	YJL102W
SPAC4D7.06c	met8	0.795824	0.817824	0.667059	3		high		siroheme synthase (predicted)		met8	YBR213W	+
SPAC19G12.11	coq9	0.379765	0.566706	0.741294	4		high		ubiquinone biosynthesis protein Coq9 (predicted)	COQ9	COQ9	YLR201C
SPBC106.17c	cys2	0.634059	0.644412	0.579059	5.5		high		homoserine O-acetyltransferase (predicted)
SPBC27.08c	sua1	0.445471	0.572941	0.604	6		high		sulfate adenylyltransferase		MET3	YJR010W
SPAC1782.11	met14	0.547	0.564471	0.638412	6.5		high		adenylyl-sulfate kinase (predicted)	PAPSS1/PAPSS2	MET14	YKL001C	+
SPCC737.06c	gcs2	0.730059	0.579353	0.496529	9		high		glutamate-cysteine ligase regulatory subunit (predicted)	GCLM
SPCC4G3.04c	coq5	0.546176	0.476529	0.579235	10		high		C-methytransferase (predicted)	COQ5	COQ5	YML110C	+
SPAC14C4.14	atp1	0.687647	0.435	0.684235	10.5		high		F1-ATPase alpha subunit	ATP5A1	ATP1	YBL099W
SPBPJ4664.01	dps1	0.461471	0.551765	0.514882	10.5		high		decaprenyl diphosphate synthase subunit Dps1	PDSS1	COQ1	YBR003W
SPAC1687.12c	coq4	0.469824	0.530176	0.534118	11		high		ubiquinone biosynthesis protein Coq4 (predicted)	COQ4	COQ4	YDR204W
SPAC4G8.11c	atp10		0.471647	0.484353	14.5		high		F1-F0 ATPase assembly protein (predicted)		ATP10	YLR393W
SPBC16A3.03c	ppr7	0.736882	0.305588	0.927	15		high		mitochondrial PPR repeat protein Ppr7
SPAC3A11.07	nde2	0.473882	0.436588	0.491294	15.5		high		NADH dehydrogenase (predicted)		NDE1	YMR145C
SPAC17A5.10	SPAC17A5.10	0.669	0.397882	0.529706	16.5		high		conserved fungal protein		HUA1	YGR268C
SPBC2D10.18	abc1	0.269471	0.430647	0.455353	18.5		high		ABC1 kinase family ubiquinone biosynthesis protein Abc1/Coq8	ADCK4	COQ8	YGL119W
SPAC13G7.06	met16	0.411235	0.364235	0.445824	22		high		phosphoadenosine phosphosulfate reductase		MET16	YPR167C	+
SPBC887.13c	cem1	0.545706	0.425176	0.418176	22.5		high		3-oxoacyl-[acyl-carrier-protein]-synthase condensing enzyme (predicted)	OXSM	CEM1	YER061C	+
SPCC63.02c	aah3	0.195	0.366294	0.429588	22.5		high		alpha-amylase homolog Aah3
SPBC13E7.03c	SPBC13E7.03c	0.694706	0.358529	0.434529	23		high		RNA hairpin binding protein (predicted)	FLJ10211	VTS1	YOR359W
SPBC12D12.07c	trx2	0.509882	0.240941	0.535412	23.5		high		mitochondrial thioredoxin Trx2	TXN2	TRX3	YCR083W
SPBC2G5.06c	hmt2	0.451941	0.537412	0.355882	24.5		high		sulfide-quinone oxidoreductase	SQRDL
SPBC27B12.10c	tom7	0.260882	0.275765	0.468412	24.5		high		mitochondrial TOM complex subunit Tom7 (predicted)	TOMM7	TOM7	YNL070W	+
SPBC3B9.05	hot15	0.637118	0.265765	0.457588	26.5		high		helper of TIM (predicted)		HOT13	YKL084W
SPAC6C3.04	cit1	0.364529	0.344706	0.373	30		high		citrate synthase Cit1		CIT1	YNR001C
SPAC20G4.07c	sts1		0.295294	0.378235	30.5		high		C-24(28) sterol reductase Sts1		ERG4	YGL012W	+
SPBC36.04	cys11	0.858882	0.289824	0.394353	30.5		high		cysteine synthase		MCY1	YGR012W
SPBC1A4.04	SPBC1A4.04	0.370588	0.231412	0.425059	32		medium		sequence orphan
SPCC162.05	coq3	0.556294	0.378824	0.351882	32.5		medium		hexaprenyldihydroxybenzoate methyltransferase Coq3	COQ3	COQ3	YOL096C
SPCC1739.06c	SPCC1739.06c	0.755353	0.534765	0.287706	36		medium		uroporphyrin methyltransferase (predicted)		MET1	YKR069W
SPAC22E12.04	ccs1	0.363882	0.325706	0.336882	37		medium		superoxide dismutase copper chaperone Ccs1	SOD1/SOD3	CCS1	YMR038C	+
SPAC23C4.09c	SPAC23C4.09c	0.288294	0.225941	0.377765	37		medium		DNA-binding TFAR19-related protein (predicted)	PDCD5	YMR074C	YMR074C
SPBC106.07c	SPBC106.07c		0.268353	0.343118	39		medium		N alpha-acetylation related protein Nat2 (predicted)		NAT2	YGR147C
SPBC29A3.10c	atp14	0.464118	0.219235	0.369176	40		medium		F1-ATPase subunit H (predicted)		ATP14	YLR295C
SPBC12C2.02c	ste20		0.216235	0.369412	40		medium		Rictor homolog, Ste20	RICTOR	TSC11	YER093C
SPAC24B11.06c	sty1	0.201588	0.454765	0.282	40.5		medium	+	MAP kinase Sty1	MAPK14	HOG1	YLR113W	+
SPBC337.15c	coq7		0.466118	0.272059	40.5		medium		ubiquinone biosynthesis protein Coq7	COQ7	CAT5	YOR125C
SPAC222.12c	atp2	0.512529	0.174882	0.407	46.5		medium		F1-ATPase beta subunit Atp2	ATP5B	ATP2	YJR121W
SPAPB17E12.03	pex12		0.188471	0.359176	47		medium		ubiquitin-protein ligase E3 (predicted)	PEX12	PEX12	YMR026C
SPAC25H1.05	meu29		0.267529	0.289765	47.5		medium		sequence orphan
SPBC428.02c	eca39	0.309294	0.169059	0.426412	47.5		medium		branched chain amino acid aminotransferase Eca39	BCAT1/BCAT2	BAT1/BAT2	YHR208W/YJR148W
SPBP35G2.07	ilv1	0.405529	0.187059	0.356235	49		medium		acetolactate synthase catalytic subunit	ILVBL/HACL1	ILV2	YMR108W
SPAC823.10c	SPAC823.10c	0.345824	0.204706	0.305353	51.5		medium		mitochondrial carrier with solute carrier repeats (predicted)	SLC25A38	HEM25	YDL119C	+
SPAC11E3.05	sea3	0.467529	0.191941	0.308765	53		medium		ubiquitin-protein ligase E3, human WDR59 ortholog	WDR59	MTC5	YDR128W
SPAC10F6.13c	SPAC10F6.13c	0.202706	0.195588	0.304118	53.5		medium		aspartate aminotransferase (predicted)	GOT1/GOT2	AAT2	YLR027C	+
SPAC11E3.11c	syt22	0.167	0.210647	0.290647	54.5		medium		guanyl-nucleotide exchange factor (predicted)	ARFGEF2	YEL1	YBL060W
SPAC30D11.13	hus5		0.200765	0.287353	57.5		medium		SUMO conjugating enzyme Hus5	UBE21	UBC9	YDL064W
SPCC1682.01	qcr9		0.174941	0.312118	58		medium		ubiquinol-cytochrome-c reductase complex subunit 9 (predicted)	UCRC	QCR9	YGR183C
SPBC1778.05c	SPBC1778.05c	0.168294	0.174529	0.322059	58		medium		sequence orphan
SPBC1271.12	kes1		0.140059	0.429471	59.5		medium		oxysterol binding protein (predicted)	OSBP5/8/9/10/11	/OSH6/KES1/HES1	YKR003W/YPL145C/YOR237W
SPAC24H6.03	cul3	0.337882	0.173059	0.314059	59.5		medium		cullin 3	CUL3	CUL3	YGR003W
SPAC1783.05	hrp1		0.198471	0.256	61.5		medium		ATP-dependent DNA helicase Hrp1	CHD2	CHD1	YER164W
SPAC1071.11	SPAC1071.11	0.765	0.149588	0.353235	63		medium		NADH-dependent flavin oxidoreductase (predicted)
SPCC11E10.04	ppr6	0.302412	0.341235	0.213882	64.5		medium		mitochondrial PPR repreat protein Ppr6		AEP2	YMR282C
SPAC29B12.04	snz1	0.191647	0.188471	0.247294	66.5		medium		pyridoxine biosynthesis protein		SNZ1, SNZ2, SNZ3	YMR096W/YNL333W/YFL059W
SPBC17A3.10	pas4	0.224529	0.157471	0.299353	68		medium		peroxisomal ubiquitin-protein ligase E3 (predicted)	PEX10	PEX10	YDR265W
SPBC3H7.03c	SPBC3H7.03c		0.133824	0.405118	67		medium		2-oxoglutarate dehydrogenase (lipoamide)	OGDHL	KGD1	YIL125W
SPAC23A1.07	SPAC23A1.07		0.157706	0.295765	68		medium		ubiquitin-protein ligase E3 (predicted)		PSH1	YOL054W
SPAC3C7.10	pex13	0.176647	0.163706	0.287471	68.5		medium		peroxin 13 (predicted)	PEX13	PEX13	YLR191W
SPAC57A10.14	sgf11		0.176118	0.251235	69.5		medium		SAGA complex subunit Sgf11	ATXN7L3	SGF11	YPL047W
SPCC338.14	ado1		0.164941	0.271941	70.5		medium		adenosine kinase (predicted)	ADK	ADO1	YJR105W
SPAC1486.01	sod2		0.229824	0.207235	72.5		medium		manganese superoxide dismutase (predicted)	SOD2	SOD2	YHR008C
SPAC4D7.10c	spt20	0.375941	0.141529	0.300529	75		medium		SAGA complex subunit Spt20	SUPT20HL1/SUPT20HL2	SPT20	YOL148C	+
SPBC14C8.17c	spt8	0.342471	0.172353	0.239294	77.5		medium		SAGA complex subunit Spt8		SPT8	YLR055C
SPBC1539.08	arf6	0.241824	0.183059	0.221824	78		medium		ADP-ribosylation factor, Arf family Arf6	ARF6	ARF3	YOR094W
SPAC3H1.10	pcs2	0.322765	0.213706	0.200412	79		medium	+	phytochelatin synthetase
SPAC23D3.09	arp42	0.178412	0.148176	0.255588	79.5		low		SWI/SNF and RSC complex subunit Arp42	ACTL6A/ACTL6B	ARP4	YJL081C
SPAC323.01c	pos5		0.182706	0.215	80.5		low		mitochondrial NADH kinase Pos5 (predicted)		POS5	YPL188W
SPBC365.16	SPBC365.16	0.236529	0.148	0.246647	83		low		conserved protein
SPCC306.08c	mdh1		0.211235	0.192353	83.5		low		malate dehydrogenase (predicted)	MDH2	MDH1	YKL085W
SPBC1D7.03	mug80		0.14	0.242941	88		low		cyclin Clg1 (predicted)		CLG1	YGL215W
SPAC1071.02	mms19	0.517471	0.130176	0.285529	89		low		TFIIH regulator Mms19	MMS19L	MET18	YIL128W
SPAC17C9.13c	cut8	0.334824	0.177529	0.194412	89		low		tethering factor for nuclear proteasome Cut8		STS1	YIR011C
SPCC188.07	ccq1		0.191824	0.185353	91		low		telomere maintenance protein Ccq1		HDA3/HDA2	YPR179C/YDR295C
SPBC1D7.01	gim6	0.320118	0.127588	0.252706	94		low		prefoldin subunit 1 (predicted)	NFYC	PFD1	YJL179W	+
SPBC3B8.02	php5		0.222176	0.170824	94.5		low		CCAAT-binding factor complex subunit Php5		HAP5
SPCC11E10.06c	elp4		0.134176	0.227235	97		low		elongator complex subunit Elp4 (predicted)	ELP4	ELP4	YPL101W
SPAC824.02	bst1	0.458588	0.215941	0.164706	101		low		GPI inositol deacylase Bst1 (predicted)	PGAP1	BST1
SPAC227.05	gim3	0.214647	0.138059	0.197471	105.5		low		prefoldin subunit 4 (predicted)	PFDN4	GIM3	YNL153C	+
SPAC17H9.09c	ras1		0.151294	0.178059	109.5		low		GTPase Ras1	RRAS/RAP2A/RRAS2	RAS2/RAS1	YNL098C/YOR101W
SPAC29E6.10c	nst1		0.158118	0.167647	114.5		low		conserved fungal protein	TCHH/ LOC283701	NST1	YNL091W
SPBC691.04	mss116		0.145235	0.161765	125		low		mitochondrial ATP-dependent RNA helicase Mss116 (predicted)		MSS116	YDR194C
SPBC1734.15	rsc4		0.140647	0.158706	129		low		RSC complex subunit Rsc4	PB1	RSC4	YKR008W
SPAC31A2.11c	cuf1	0.167353	0.0312353	0.173647		25	high		nutritional copper sensing transcription factor Cuf1		HAA1,CUP2, MAC1	YPR008W/YGL166W/YMR021C	+
SPAC222.08c	sno1	0.313059	0.0592941	0.256118		25	high		glutamine aminotransferease subunit (predicted)		SNO1/SNO2/SNO3	YMR095C/YNL334C/YFL060C
SPAC3F10.04	gsa1	0.321588	0.0495294	0.141		50	medium		glutathione synthetase large subunit Gsa1	GSS	GSH2	YOL049W
SPAC17H9.10c	ddb1	0.289294	0.173941	0.0113529		50	medium		damaged DNA binding protein Ddb1	DDB1
SPCC417.02	dad5	0.277529	0.148765	0.114235		50	medium		DASH complex subunit Dad5		HSK3	YKL138C-A
SPAC227.17c	SPAC227.17c	0.417059	0.0946471	0.247824		50	medium		conserved protein
SPAC1610.02c	mrpl1	0.292941	0.0287647	0.170941		50	medium		mitochondrial ribosomal protein subunit L1 (predicted)	MRPL1	MRPL1	YDR116C
SPBC409.20c	psh3	0.434824	0.0391176	0.214765		50	medium		ER chaperone SHR3 homologue Psh3		SHR3	YDL212W	+
SPAC227.10	gim4	0.428412	0.101824	0.224294		50	medium		prefoldin subunit 2 (predicted)	PFDN2	GIM4	YEL003W
SPAC29A4.14c	SPAC29A4.14c	0.411	0.108059	0.4		50	medium		peroxin-3 peroxisome import protein (predicted)	PEX3	PEX3	YDR329C
SPAC3H8.07c	pac10	0.272882	0.106882	0.208294		50	medium		prefoldin subunit 3 Pac10 (predicted)	VBP1	PAC10	YGR078C	+
SPAC6B12.12	tom70	0.280647	0.0648235	0.192294		50	medium		mitochondrial TOM complex subunit Tom70 (predicted)	TOMM70A	TOM70/TOM71	YNL121C/YHR117W
SPAC9.02c	SPAC9.02c	0.180176	0.0443529	0.300882		50	medium		polyamine N-acetyltransferase (predicted)	AANAT	PAA1	YDR071C
SPBC215.02	bob1	0.361353	0.0677059	0.238588		50	medium		prefoldin subunit 5 (predicted)	PFDN5	GIM5	YML094W	+
SPCC1840.09	coq11	0.359882	0.0853529	0.188059		50	medium		NAD dependent epimerase/dehydratase family protein		COQ11	YLR290C
SPAC3A11.13	gim1	0.176176	0.00170588	0.204706		100	low		prefoldin subunit 6 (predicted)	PFDN6	YKE2	YLR200W	+
SPCC553.03	pex1	0.195765	0.103	0.295765		100	low		AAA family ATPase Pex1 (predicted)	PEX1	PEX1	YKL197C
SPAC22H10.07	scd2	0.205235	0.158941	0.0982941		100	low		scaffold protein Scd2		BEM1	YBR200W
SPBC1861.05	SPBC1861.05	0.195529	0.095	0.161529		100	low		pseudouridine-metabolizing bifunctional protein (predicted)
SPAC17A5.01	pex6	0.332824	0.0928824	0.241588		100	low		peroxin-6 (predicted)	PEX6	PEX6	YNL329C
SPBC2G5.02c	ckb2	0.300588	0.0698235	0.240529		100	low		CK2 family regulatory subunit (predicted)	CSNK2B	CKB1/CKB2	YGL019W/YOR039W
SPAC17C9.14	pex19	0.287941	0.0712353	0.229882		100	low		Pex19 protein (predicted)	PEX19	PEX19	YDL065C
SPAC3A12.12	atp11	0.299765	0.0322941	0.215412		100	low		F1-ATPase chaperone Atp11 (predicted)	ATPAF1	ATP11	YNL315C
SPAC24B11.09	mpc2	0.299647	0.119471	0.138353		100	low		mitochondrial pyruvate transmembrane transporter, human BRP44 ortholog	MPC2	MPC2/MPC3	YHR162W/YGR243W
SPBC336.13c	SPBC336.13c	0.366882	0.0593529	0.260941		100	low		mitochondrial inner membrane peptidase complex catalytic subunit 2 (predicted)	IMMP2L	IMP2	YMR035W
SPBC725.07	pex5	0.268059	0.0142941	0.177941		100	low		peroxisomal targeting signal receptor Pex5	PEX5/PEX5L	YMR018W/PEX5	YMR018W/YDR244W
SPBC119.08	pmk1	0.275	0.0695294	0.328824		200	low		MAP kinase Pmk1	MAPK7	SLT2	YHR030C	+

## Sheet: As specific genes
Systematic ID	Primary name	Product	GO (biological process category)
Metabolic process
SPAC10F6.13c	SPAC10F6.13c	aspartate aminotransferase (predicted)	glutamate metabolic process
SPBC3H7.03c	SPBC3H7.03c	2-oxoglutarate dehydrogenase (lipoamide) (e1 component of oxoglutarate dehydrogenase complex) (predicted)	2-oxoglutarate metabolic process;tricarboxylic acid cycle
SPCC338.14	ado1	adenosine kinase (predicted)	purine base metabolic process
SPBC2D10.18	abc1	ABC1 kinase family ubiquinone biosynthesis protein Abc1/Coq8	ubiquinone biosynthesis process
SPCC1682.01	qcr9	ubiquinol-cytochrome-c reductase complex subunit 9 (predicted)	mitochondrial electron transport
SPBC12D12.07c	trx2	mitochondrial thioredoxin Trx2	cell redox homeostasis
SPAC6C3.04	cit1	citrate synthase	citrate metabolic process;tricarboxylic acid cycle
SPBC1271.12	kes1	oxysterol binding protein (predicted)	ergosterol biosynthetic process
SPBC337.15c	coq7	ubiquinone biosynthesis protein Coq7	ubiquinone biosynthesis process
SPBP35G2.07	ilv1	acetolactate synthase catalytic subunit	isoleucine biosynthetic process
SPBC428.02c	eca39	branched chain amino acid aminotransferase Eca49	isoleucine biosynthetic process
SPBC29A3.10c	atp14	F1-ATPase subunit H	proton transporting ATPase activity
SPAC222.12c	atp2	F1-ATPase beta subunit	mitochondrial ATP synthesis coupled proton transport
SPAC4G8.11c	atp10	F1-F0 ATPase assembly protein (predicted)	mitochondrial proton-transporting ATP synthase complex assembly
SPAC323.01c	pos5	mitochondrial NADH kinase Pos5 (predicted)	NADP biosynthetic process
SPAC222.08c	sno1	imidazoleglycerol-phosphate synthase	pyridoxine biosynthetic process
SPCC306.08c	mdh1	malate dehydrogenase (predicted)	tricyclic carboxylic process
SPAC3A12.12	atp11	F1-ATPase chaperone Atp11	proton-transporting ATP synthase complex assembly
SPAC1486.01	sod2	manganese superoxide dismutase	cellular response to reactive oxygen species
SPAC823.10c	SPAC823.10c	mitochondrial carrier with solute carrier repeats	mitochondrial transmembrane transport
SPBC27B12.10c	tom7	mitochondrial TOM complex subunit Tom7 (predicted)	protein import into mitochondrial inner membrane
SPAC6B12.12	tom70	mitochondrial TOM complex subunit Tom70	protein import into mitochondrial inner membrane
SPBC3B9.05	hot15	helper of TIM Hot 15	protein import into mitochondrial intermembrane space
SPCC11E10.06c	elp4	elongator complex subunit Elp4 (predicted)	tRNA wobble uridine modification
SPAC14C4.14	atp1	F1-ATPase alpha subunit	proton-transporting ATP synthase activity, rotational mechanism
SPBC336.13c	SPBC336.13c	mitochondrial inner membrane peptidase complex catalytic subunit 2	mitochondrion organization
SPCC1840.09	coq11	ubiquinone biosynthesis protein Coq11	ubiquinone-6 biosynthetic process
SPBC16A3.03c	ppr7	mitochondrial PPR repeat protein Ppr7	mitochondrion organization
SPBC1861.05	SPBC1861.05	pseudouridine-metabolizing bifunctional protein (predicted)	tRNA metabolic process
Stress response and Signalling
SPAC17H9.09c	ras1	GTPase Ras1	MAPK cascade involved in conjugatio with cell fusion
SPBC119.08	pmk1	MAP kinase Pmk1	MAP kinase activity involved in cell wall organization
SPBC12C2.02c	ste20	Rictor homolog, Ste20	Small GTPase mediated signal transduction
SPBC2G5.02c	ckb2	CK2 family regulatory subunit	regulation of transcription from RNA Pol II promoter
SPBC1D7.03	mug80	cyclin Clg1 (predicted)	regulation of cyclin-dependent protein serine/threonine kinase activity
SPBC1539.08	arf6	ADP-ribosylation factor, Arf family	Small GTPase mediated signal transduction
Gene Expression and Regulation
SPCC188.07	ccq1	telomere maintenence protein	telomere maintenance
SPAC1783.05	hrp1	ATP-dependent DNA helicase Hrp1	ATP dependent DNA helicase activity
SPBC14C8.17c	spt8	SAGA complex subunit Spt8	chromatin remodeling
SPAC23D3.09	arp42	SWI/SNF and RSC complex subunit Arp42	chromatin remodeling
SPCC11E10.04	ppr6	mitochondrial PPR repreat protein Ppr6	mitochondrial organization
SPBC691.04	mss116	mitochondrial ATP-dependent RNA helicase Mss116 (predicted)	mitochondrial translation
SPAC1610.02c	mrpl1	mitochondrial ribosomal protein subunit L1	mitochondrial translation
SPAC17H9.10c	ddb1	damaged DNA binding protein Ddb1	protein ubiquitination involved in ubiquitin-dependent protein catabolic process
SPBC1734.15	rsc4	RSC complex subunit Rsc4	chromatin remodelling
SPBC3B8.02	php5	CCAAT-binding factor complex subunit Php5	regulation of transcription from RNA polymerase II promoter
Protein Catabolic Process
SPAC11E3.05	sea3	ubiquitin-protein ligase E3, coatamer related complex subunit Sea3 (predicted)	protein ubiquitination
SPAC23A1.07	SPAC23A1.07	ubiquitin-protein ligase E3 (predicted)	protein ubiquitination
SPAC24H6.03	cul3	cullin 3	protein ubiquitination involved in ubiquitin-dependent protein catabolic process
SPAC17C9.14	pex19	Pex19 protein family	protein targeting to peroxisome
SPBC725.07	pex5	peroxisomal targeting signal receptor	protein import into peroxisome matrix
SPAPB17E12.03	pex12	ubiquitin-protein ligase E3 (predicted)	protein targeting to peroxisome
SPAC3C7.10	pex13	peroxin-13	protein import into peroxisome matrix
SPCC553.03	pex1	AAA family ATPase Pex1 (predicted)	protein import into peroxisome matrix
SPAC30D11.13	hus5	SUMO conjugating enzyme E2 Hus5	protein sumoylation
Cell Wall and Cytoskeleton
SPAC3A11.13	gim1	prefoldin subunit 6	protein folding;tubulin complex assembly
SPAC227.05	gim3	prefoldin subunit 4	protein folding;tubulin complex assembly
SPAC227.10	gim4	prefoldin subunit 2	protein folding;tubulin complex assembly
SPBC215.02	bob1	prefoldin subunit 5	protein folding;tubulin complex assembly
SPAC3H8.07c	pac10	prefoldin subunit 3	protein folding;tubulin complex assembly
SPBC1D7.01	gim6	prefoldin subunit 1	protein folding;tubulin complex assembly
SPCC417.02	dad5	DASH complex subunit Dad5	mitotic spindle organization;response to osmotic stress;sister chromatid biorientation
SPAC22H10.07	scd2	scaffold protein Scd2	cell morphogenesis
Transport
SPAC824.02	bst1	GPI inositol deacylase (predicted)	ER to Golgi vesicle-mediated transport
SPBC409.20c	psh3	ER chaperone SHR3 homologue Psh3	ER to Golgi vesicle-mediated transport
SPAC25H1.05	meu29	calcium transport regulatory factor (predicted)	regulation of calcium ion transmembrane transport
SPAC11E3.11c	syt22	guanyl-nucleotide exchange factor Syt22	vesicle-mediated transport
Unknown
SPBC1778.05c	SPBC1778.05c	human LAMTOR2 ortholog	TOR signalling
SPAC227.17c	SPAC227.17c	conserved eukaryotic protein, DUF3128, human c22orf39 ortholog
SPBC1A4.04	SPBC1A4.04	Schizosaccharomyces specific protein
SPBC365.16	SPBC365.16	conserved protein
SPAC1071.11	SPAC1071.11	NADH-dependent flavin oxidoreductase
SPAC29E6.10c	nst1	conserved fungal protein Nst1
SPBC106.07c	SPBC106.07c	N alpha-acetylation related protein Nat2 (predicted)	N-terminal peptidyl-methionine acetylation
SPAC23C4.09c	SPAC23C4.09c	DNA-binding TFAR19-related protein

## Sheet: As pombe vs cerevisiae
Thorsen	Haugen	Jin EC50		S.cerevisiae As sensitive		Common As-sesnitive
YML095C-A	YCR053W	YOL086C		YML095C-A	486	YBR213W	20
YGR078C	YOR184W	YLR113W		YGR078C		YKL001C
YJL179W	YGR208W	YNL064C		YJL179W		YML110C
YHR039C-A	YJR109C	YMR275C		YHR039C-A		YPR167C
YPR036W	YOR303W	YIL033C		YPR036W		YER061C
YPL031C	YLR436C	YDR226W		YPL031C		YNL070W
YGR105W	YOR302W	YNR031C		YGR105W		YGL012W
YDR176W	YER052C	YCR081W		YDR176W		YMR038C
YNL064C	YJR139C	YLR006C		YNL064C		YLR113W
YDR173C	YDR158W	YLR240W		YDR173C		YDL119C
YLR148W	YPR074C	YBR112C		YLR148W		YLR027C
YGL070C	YOL058W	YNL297C		YGL070C		YOL148C
YDR448W	YDR127W	YCR084C		YDR448W		YJL179W
YDR293C	YIL122W	YML095C-A		YDR293C		YNL153C
YNL218W	YDR289C	YOL004W		YNL218W		YMR021C
YLR322W	YDR136C	YGL095C		YLR322W		YEL003W
YMR275C	YGL084C	YJL128C		YMR275C		YGR078C
YDR028C	YML013W	YLR372W		YDR028C		YML094W
YNL280C	YML007W	YGR078C		YNL280C		YLR200W
YLR113W	YBL006C	YNL025C		YLR113W		YHR030C
YNL229C	YLR027C	YJL179W		YNL229C
YDL074C	YNL307C	YGL070C		YDL074C
YAL012W	YOR070C	YDR264C		YAL012W
YDR017C	YOR322C	YLR200W		YDR017C
YJR104C	YPR060C	YOL081W		YJR104C
YGR155W	YFR036W	YBR282W		YGR155W
YPR199C	YLR079W	YML016C		YPR199C
YLR006C	YDR079W	YNL229C		YLR006C
YFR019W	YGL148W	YLR337C		YFR019W
YNL025C	YIL044C	YDR448W		YNL025C
YNL225C	YDR477W	YDR028C		YNL225C
YPR201W	YFR040W	YDR136C		YPR201W
YGL206C	YPL241C	YCR024C		YGL206C
YLR396C	YBL051C	YKL126W		YLR396C
YML007W	YBR291C	YDR176W		YML007W
YMR021C	YLR252W	YGL038C		YMR021C
YMR307W	YMR307W	YLR148W		YMR307W
YNR031C	YML062C	YNL140C		YNR031C
YPL161C	YDL133W	YGR057C		YPL161C
YKL204W	YER123W	YDR293C		YKL204W
YDL151C	YOL081W	YDR135C		YDL151C
YLR320W	YHR167W	YKL176C		YLR320W
YKL048C	YBR277C	YGR229C		YKL048C
YGL025C	YKL002W	YEL029C		YGL025C
YGR104C	YCR086W	YFL001W		YGR104C
YML094W	YJL121C	YGR006W		YML094W
YJL080C	YDR017C	YPR201W		YJL080C
YPR200C	YPR201W	YPL042C		YPR200C
YER151C	YOR109W	YGR252W		YER151C
YJL128C	YLR261C	YGR167W		YJL128C
YGL058W	YHL031C	YPL031C		YGL058W
YDR135C	YML016C	YLR268W		YDR135C
YCR081W	YDR181C	YBR298C		YCR081W
YDR207C	YBR061C	YER014C-A		YDR207C
YCR086W	YFL056C	YOL148C		YCR086W
YPL241C	YCR036W	YCR071C		YPL241C
YML008C	YKR007W	YAL016W		YML008C
YPR070W	YDR048C	YJL131C		YPR070W
YLR027C	YLR426W	YEL003W		YLR027C
YOR349W	YCR050C	YPR199C		YOR349W
YEL003W	YHL009C	YER014W		YEL003W
YML016C	YCL001W-A	YGL167C		YML016C
YJR060W	YHR018C	YKL212W		YJR060W
YGL012W	YCR003W	YDL045W-A		YGL012W
YIL017C	YLR374C	YAL012W		YIL017C
YDR027C	YNL241C			YDR027C
YPR135W	YDL160C			YPR135W
YGL168W	YDL066W			YGL168W
YCR047C	YBR027C			YCR047C
YPR124W	YDR469W			YPR124W
YER007W	YKL176C			YER007W
YLR200W	YBL089W			YLR200W
YNL250W	YBR297W			YNL250W
YJL121C	YGR057C			YJL121C
YJR139C	YOR349W			YJR139C
YOL064C	YML121W			YOL064C
YIR017C	YOR065W			YIR017C
YMR311C	YPL253C			YMR311C
YHR178W	YJR018W			YHR178W
YDR294C	YDL067C			YDR294C
YNL307C	YBR094W			YNL307C
YER116C	YDL048C			YER116C
YNL186W	YBL008W			YNL186W
YNL199C	YLR262C			YNL199C
YJR122W	YMR127C			YJR122W
YIL070C	YLL040C			YIL070C
YGR092W	YBR064W			YGR092W
YCR068W	YBR006W			YCR068W
YPL042C	YHR009C			YPL042C
YAL021C	YIL148W			YAL021C
YMR228W	YBR298C			YMR228W
YBR036C	YCR061W			YBR036C
YBR078W	YLR032W			YBR078W
YML032C	YGR192C			YML032C
YDR485C	YDL076C			YDR485C
YDL020C	YPL180W			YDL020C
YIL053W	YBR077C			YIL053W
YDR443C	YJR075W			YDR443C
YOL012C	YHR154W			YOL012C
YKL016C	YDR484W			YKL016C
YIL093C	YKR006C			YIL093C
YLL002W	YDR137W			YLL002W
YDR525W	YML117W			YDR525W
YKL212W	YOL089C			YKL212W
YML061C	YDR078C			YML061C
YBR179C	YPL269W			YBR179C
YPL084W	YGR229C			YPL084W
YAL013W	YML095C-A			YAL013W
YMR016C	YLR268W			YMR016C
YLR067C	YBL022C			YLR067C
YDR268W	YNL070W			YDR268W
YAR015W	YBL013W			YAR015W
YDR408C	YHR129C			YDR408C
YMR294W	YJL138C			YMR294W
YBL007C	YPL041C			YBL007C
YML124C	YMR021C			YML124C
YMR263W	YOL088C			YMR263W
YGL066W	YOL018C			YGL066W
YJL101C	YHR030C			YJL101C
YLR056W	YJL192C			YLR056W
YDR323C	YNL025C			YDR323C
YER177W	YDL009C			YER177W
YJL176C	YGR228W			YJL176C
YMR188C	YML075C			YMR188C
YBL090W	YEL024W			YBL090W
YDR405W	YDR120C			YDR405W
YLR087C	YCR068W			YLR087C
YJL201W	YLR039C			YJL201W
YDR369C	YGL035C			YDR369C
YBR293W	YER097W			YBR293W
YDR495C	YNL283C			YDR495C
YDL106C	YJR152W			YDL106C
YHR154W	YCR087C-A			YHR154W
YIL098C	YLR015W			YIL098C
YDR175C	YGR163W			YDR175C
YLR330W	YOR284W			YLR330W
YNL032W	YLR025W			YNL032W
YCL029C	YMR275C			YCL029C
YHR012W	YCR026C			YHR012W
YMR077C	YJR010C-A			YMR077C
YDR337W	YBL002W			YDR337W
YNL005C	YEL009C			YNL005C
YPL183W-A	YBL015W			YPL183W-A
YLR304C	YOR371C			YLR304C
YLR069C	YHR031C			YLR069C
YDR264C	YIL002C			YDR264C
YHR013C	YBL046W			YHR013C
YML121W	YJL185C			YML121W
YMR198W	YDL059C			YMR198W
YDR388W	YKL053W			YDR388W
YDR332W	YNL100W			YDR332W
YMR078C	YBR108W			YMR078C
YHR183W	YML110C			YHR183W
YBR213W	YGL027C			YBR213W
YBR011C	YLR330W			YBR011C
YJL053W	YDR512C			YJL053W
YLL040C	YBR037C			YLL040C
YJR102C	YPR199C			YJR102C
YBR173C	YCR045C			YBR173C
YBR279W	YMR073C			YBR279W
YOL089C	YLR073C			YOL089C
YHL020C	YHR135C			YHL020C
YDR197W	YPL032C			YDR197W
YAR003W	YNL072W			YAR003W
YLR139C	YJL217W			YLR139C
YBR291C	YOL087C			YBR291C
YCR046C	YCR044C			YCR046C
YNR036C	YPR050C			YNR036C
YGR061C	YPL036W			YGR061C
YBR278W	YBR284W			YBR278W
YAL047C	YDL037C			YAL047C
YNL271C	YCR025C			YNL271C
YMR190C	YPL259C			YMR190C
YBL051C	YIL153W			YBL051C
YPR167C	YCL056C			YPR167C
YKL001C	YNL199C			YKL001C
YLR303W	YCL060C			YLR303W
YFR030W	YCR079W			YFR030W
YOR213C	YDL091C			YOR213C
YDR231C	YOR158W			YDR231C
YER141W	YPL203W			YER141W
YNR037C	YDR253C			YNR037C
YPL173W	YOR213C			YPL173W
YBL038W	YDL052C			YBL038W
YIL065C	YMR062C			YIL065C
YPR067W	YDL073W			YPR067W
YGL148W	YJR146W			YGL148W
YLR242C	YCR087W			YLR242C
YLR423C	YDR085C			YLR423C
YGR255C	YBR292C			YGR255C
YOR031W	YMR031W-A			YOR031W
YER016W	YDR493W			YER016W
YDL160C	YBR269C			YDL160C
YOR304W	YBR278W			YOR304W
YDR001C	YCR009C			YDR001C
YER052C	YIL067C			YER052C
YDR158W	YOR107W			YDR158W
YBR127C	YCL012W			YBR127C
YPL234C	YDR423C			YPL234C
YNR006W	YBR295W			YNR006W
YJL047C	YKL135C			YJL047C
YBR066C	YBL010C			YBR066C
YIR021W	YJL162C			YIR021W
YDR350C	YPL161C			YDR350C
YDL119C	YCL005W			YDL119C
YNL003C	YMR237W			YNL003C
YJR113C	YCR082W			YJR113C
YBR268W	YMR263W			YBR268W
YOL033W	YKL087C			YOL033W
YJL075C	YLR087C			YJL075C
YNL161W	YDR135C			YNL161W
YPR119W	YOL064C			YPR119W
YHL031C	YBR047W			YHL031C
YJR083C	YPL037C			YJR083C
YKL051W				YKL051W
YDR484W				YDR484W
YLR052W				YLR052W
YIL154C				YIL154C
YHR206W				YHR206W
YNL167C				YNL167C
YMR038C				YMR038C
YHR051W				YHR051W
YIL002C				YIL002C
YGR133W				YGR133W
YDL005C				YDL005C
YJL140W				YJL140W
YDR099W				YDR099W
YGL133W				YGL133W
YDL198C				YDL198C
YGR220C				YGR220C
YHR147C				YHR147C
YDL202W				YDL202W
YGL236C				YGL236C
YER017C				YER017C
YER061C				YER061C
YBL045C				YBL045C
YDR516C				YDR516C
YJR137C				YJR137C
YDR486C				YDR486C
YKL161C				YKL161C
YDR347W				YDR347W
YJL063C				YJL063C
YKL081W				YKL081W
YOR036W				YOR036W
YKL054C				YKL054C
YGR006W				YGR006W
YCR045C				YCR045C
YCR024C				YCR024C
YPL129W				YPL129W
YCR085W				YCR085W
YGL095C				YGL095C
YDR463W				YDR463W
YLR372W				YLR372W
YPR160W				YPR160W
YPL045W				YPL045W
YFR010W				YFR010W
YMR202W				YMR202W
YCR084C				YCR084C
YPL050C				YPL050C
YER014C-A				YER014C-A
YCR044C				YCR044C
YGR252W				YGR252W
YBL024W				YBL024W
YAL016W				YAL016W
YER155C				YER155C
YJR073C				YJR073C
YML112W				YML112W
YGR229C				YGR229C
YJR090C				YJR090C
YDR442W				YDR442W
YKR007W				YKR007W
YOR290C				YOR290C
YJL062W				YJL062W
YLR119W				YLR119W
YKL023W				YKL023W
YNL153C				YNL153C
YLR417W				YLR417W
YDR469W				YDR469W
YOR184W				YOR184W
YGR055W				YGR055W
YKL176C				YKL176C
YOL051W				YOL051W
YGL084C				YGL084C
YCR009C				YCR009C
YLR337C				YLR337C
YPL002C				YPL002C
YKL213C				YKL213C
YCL008C				YCL008C
YKR024C				YKR024C
YFL001W				YFL001W
YPL180W				YPL180W
YEL007W				YEL007W
YGR159C				YGR159C
YOR379C				YOR379C
YBR081C				YBR081C
YPL165C				YPL165C
YOR304C-A				YOR304C-A
YIL148W				YIL148W
YPL105C				YPL105C
YHR018C				YHR018C
YEL061C				YEL061C
YLR025W				YLR025W
YNL255C				YNL255C
YBR147W				YBR147W
YJL136C				YJL136C
YDL047W				YDL047W
				YCR053W
				YGR208W
				YJR109C
				YOR303W
				YLR436C
				YOR302W
				YPR074C
				YOL058W
				YDR127W
				YIL122W
				YDR289C
				YDR136C
				YML013W
				YBL006C
				YOR070C
				YOR322C
				YPR060C
				YFR036W
				YLR079W
				YDR079W
				YIL044C
				YDR477W
				YFR040W
				YLR252W
				YML062C
				YDL133W
				YER123W
				YOL081W
				YHR167W
				YBR277C
				YKL002W
				YOR109W
				YLR261C
				YDR181C
				YBR061C
				YFL056C
				YCR036W
				YDR048C
				YLR426W
				YCR050C
				YHL009C
				YCL001W-A
				YCR003W
				YLR374C
				YNL241C
				YDL066W
				YBR027C
				YBL089W
				YBR297W
				YGR057C
				YOR065W
				YPL253C
				YJR018W
				YDL067C
				YBR094W
				YDL048C
				YBL008W
				YLR262C
				YMR127C
				YBR064W
				YBR006W
				YHR009C
				YBR298C
				YCR061W
				YLR032W
				YGR192C
				YDL076C
				YBR077C
				YJR075W
				YKR006C
				YDR137W
				YML117W
				YDR078C
				YPL269W
				YLR268W
				YBL022C
				YNL070W
				YBL013W
				YHR129C
				YJL138C
				YPL041C
				YOL088C
				YOL018C
				YHR030C
				YJL192C
				YDL009C
				YGR228W
				YML075C
				YEL024W
				YDR120C
				YLR039C
				YGL035C
				YER097W
				YNL283C
				YJR152W
				YCR087C-A
				YLR015W
				YGR163W
				YOR284W
				YCR026C
				YJR010C-A
				YBL002W
				YEL009C
				YBL015W
				YOR371C
				YHR031C
				YBL046W
				YJL185C
				YDL059C
				YKL053W
				YNL100W
				YBR108W
				YML110C
				YGL027C
				YDR512C
				YBR037C
				YMR073C
				YLR073C
				YHR135C
				YPL032C
				YNL072W
				YJL217W
				YOL087C
				YPR050C
				YPL036W
				YBR284W
				YDL037C
				YCR025C
				YPL259C
				YIL153W
				YCL056C
				YCL060C
				YCR079W
				YDL091C
				YOR158W
				YPL203W
				YDR253C
				YDL052C
				YMR062C
				YDL073W
				YJR146W
				YCR087W
				YDR085C
				YBR292C
				YMR031W-A
				YDR493W
				YBR269C
				YIL067C
				YOR107W
				YCL012W
				YDR423C
				YBR295W
				YKL135C
				YBL010C
				YJL162C
				YCL005W
				YMR237W
				YCR082W
				YKL087C
				YBR047W
				YPL037C
				YOL086C
				YIL033C
				YDR226W
				YLR240W
				YBR112C
				YNL297C
				YOL004W
				YBR282W
				YKL126W
				YGL038C
				YNL140C
				YEL029C
				YGR167W
				YOL148C
				YCR071C
				YJL131C
				YER014W
				YGL167C
				YDL045W-A
