# Supplementary material for: Global Fitness Profiling Identifies Arsenic and Cadmium Tolerance Mechanisms in Fission Yeast
Source: G3 (Bethesda). 2016 Aug 22;6(10):3317–33. doi: 10.1534/g3.116.033829 (PMC5068951; doi:10.1534/g3.116.033829)
Supplement: Supplemental Material [file supp_g3.116.033829_TableS5.xlsx]

## Sheet: As, Cd Sensitive
Systematic ID	Primary name	Annotation	GO (biological process category)
Metabolic Process
SPAC1782.11	met14	adenylyl-sulfate kinase (predicted)	sulphate assimilation; methionine biosynthesis process
SPBC27.08c	sua1	sulfate adenylyltransferase	sulphur amino acid metabolic process
SPAC13G7.06	met16	phosphoadenosine phosphosulfate reductase	sulphur amino acid metabolic process
SPBC36.04	cys11	cysteine synthase	cysteine biosynthesis process from serine
SPBC106.17c	cys2	homoserine O-acetyltransferase (predicted)	methionine biosynthesis process
SPCC1739.06c	met1	uroporphyrin methyltransferase (predicted)	methionine biosynthesis process
SPAC3F10.04	gsa1	glutathione synthetase large subunit Gsa1	glutathione biosynthesis process; detoxification
SPCC737.06c	gcs2	glutamate-cysteine ligase regulatory subunit (predicted)	glutathione biosynthesis process; detoxification
SPBC2G5.06c	hmt2	sulfide-quinone oxidoreductase	cellular response to cadmium ion
SPCC162.05	coq3	hexaprenyldihydroxybenzoate methyltransferase Coq3	ubiquinone biosynthesis process
SPAC1687.12c	coq4	ubiquinone biosynthesis protein Coq4 (predicted)	ubiquinone biosynthesis process
SPCC4G3.04c	coq5	C-methyltransferase (predicted)	ubiquinone biosynthesis process
SPAC19G12.11	coq9	ubiquinone biosynthesis protein Coq9 (predicted)	ubiquinone biosynthesis process
SPBPJ4664.01	dps1	decaprenyl diphosphate synthase subunit Dps1	ubiquinone biosynthesis process
SPAC4D7.06c	met8	siroheme synthase (predicted)	cellular amino acid biosynthesis process
SPAC29B12.04	snz1	pyridoxine biosynthesis protein	pyridoxine biosynthesis process
SPAC3A11.07	nde2	NADH dehydrogenase (predicted)	mitochondrial ATP couple electron transport
SPBC887.13c	cem1	3-oxoacyl-[acyl-carrier-protein]-synthase condensing enzyme (predicted)	fatty acid biosynthesis process
Stress Response and Signalling
SPAC24B11.06c	sty1	MAP kinase Sty1	MAP kinase activity
Gene Exprression and Regulation
SPAC1071.02	mms19	TFIIH regulator Mms19	regulation of transcription, DNA template
SPAC31A2.11c	cuf1	nutritional copper sensing transcription factor Cuf1	copper ion binding; regulation of transcription
SPBC660.10	mef2	mitochondrial translation elongation factor G (predicted)	mitochondrial translational elongation
SPAC17C9.13c	cut8	tethering factor for nuclear proteasome Cut8	mitotic sister chromatid segregation
SPBC13E7.03c	SPBC13E7.03c	NA hairpin binding protein (predicted)	mRNA metabolic process
SPAC4D7.10c	spt20	SAGA complex subunit Spt20	chromatin remodelling; histone acetylation
SPAC57A10.14	sgf11	SAGA complex subunit Sgf11	chromatin remodelling; histone acetylation
Transport
SPAC3H1.10	pcs2	phytochelatin synthetase	detoxification of cadmium ions
SPAC22E12.04	ccs1	superoxide dismutase copper chaperone Ccs1	Cellular Copper Ion homeostasis
SPAC24B11.09	mpc2	mitochondrial pyruvate transmembrane transporter Mpc2 (predicted)	mitochondrial pyruvate transmembrane transport
Cell Wall and Cytoskeleton
SPCC63.02c	aah3	alpha-amylase homolog Aah3	ascopore wall biogenesis
SPAC20G4.07c	erg4	C-24(28) sterol reductase Erg4	ascospore formation; lipid metabolic process
Protein Catabolic Process
SPAC29A4.14c	pex3	peroxin-3 peroxisome import protein (predicted)	protein Targeting to peroxisome
SPAC17A5.01	pex6	peroxin-6 (predicted)	peroxisome organization
SPBC17A3.10	pas4	peroxisomal ubiquitin-protein ligase E3 (predicted)	protein modification by small protein conjugation
Unknown
SPAC17A5.10	hua1	conserved fungal protein						SPAC9.02c	SPAC9.02c	polyamine N-acetyltransferase (predicted)		SPAC9.02c	SPAC9.02c	polyamine N-acetyltransferase (predicted)		SPAC9.02c	SPAC9.02c	polyamine N-acetyltransferase (predicted)		SPAC9.02c	SPAC9.02c	polyamine N-acetyltransferase (predicted)		SPAC9.02c	SPAC9.02c	polyamine N-acetyltransferase (predicted)		SPAC9.02c	SPAC9.02c	polyamine N-acetyltransferase (predicted)		SPAC9.02c	SPAC9.02c	polyamine N-acetyltransferase (predicted)		SPAC9.02c	SPAC9.02c	polyamine N-acetyltransferase (predicted)		SPAC9.02c	SPAC9.02c	polyamine N-acetyltransferase (predicted)		SPAC9.02c	SPAC9.02c	polyamine N-acetyltransferase (predicted)		SPAC9.02c	SPAC9.02c
SPAC9.02c	SPAC9.02c	polyamine N-acetyltransferase (predicted)
[truncated: 3,750 more columns]
